# Supplementary material for: The microbiota continuum along the female reproductive tract and its relation to uterine-related diseases
Source: Nat Commun. 2017 Oct 17;8:875. doi: 10.1038/s41467-017-00901-0 (PMC5645390; doi:10.1038/s41467-017-00901-0)
Supplement: Supplementary file 4 — Supplementary Data 2 [file 41467_2017_901_MOESM4_ESM.xlsx]

## Sheet: Sheet1
Supplementary Data 2 Sequencing and annotation for the study cohort of 95 women.
Sample name	Sequencing amount			% of reads annotated to taxa
	raw reads	clean reads	filtered reads	Domain	Phylum	Class	Order	Family	Genus	Species
C023CL	128993	86073	8288	1	1	1	1	1	0.983953	0.165058
C023CU	111681	74870	7730	1	1	1	1	0.999871	0.991979	0.236869
C023CV	73772	49489	5310	1	1	1	1	1	0.985687	0.237476
C023PF	43012	10678	7032	1	1	1	0.999573	0.984357	0.716724	0.131257
C026CL	143870	87520	3378	1	1	1	1	1	1	0.84103
C026CU	104675	65557	2433	1	1	1	1	1	0.998767	0.851212
C026CV	86218	54515	2271	1	1	1	1	0.999119	0.976662	0.779833
C026FLL	58559	12717	9062	1	1	1	0.997903	0.992717	0.762525	0.0594791
C026FRL	90563	26212	18928	1	1	1	0.995298	0.985101	0.781118	0.052462
C026PF	61284	25685	21018	1	1	1	0.999952	0.996051	0.892283	0.003949
C028CL	86512	34728	29681	1	1	1	1	0.937805	0.56868	0.00148243
C028CU	92958	38100	33284	1	1	1	1	0.935615	0.60813	0.000120178
C028CV	65343	28626	26043	1	1	1	0.999962	0.913259	0.523365	0.00038398
C028ET	32679	14518	7985	1	1	1	1	0.979336	0.883406	0.0343143
C028PF	40495	7512	5509	1	1	1	0.999818	0.971683	0.687784	0.0992921
C033CL	68424	23569	15353	1	1	1	1	1	0.191689	0.00221455
C033CU	41987	14096	10419	1	1	1	1	1	0.27709	0.000863807
C033CV	38779	12451	8818	1	1	1	1	0.99932	0.111703	0.00306192
C033ET	36214	9721	7788	1	1	1	1	0.94055	0.509245	0.0577812
C033PF	29276	7557	5631	1	1	1	1	0.974427	0.695258	0.128752
C035CL	90239	49229	45884	1	1	1	1	1	0.999978	2.17941e-05
C035CU	66520	37684	35081	1	1	1	1	0.999943	0.999686	0.000142527
C035CV	45439	29327	27503	1	1	1	1	0.999964	0.9992	0.000327237
C035PF	48522	8632	6239	1	1	1	1	0.995352	0.754448	0.14794
C038CL	32446	8125	6443	1	1	1	1	0.999534	0.989756	0.00574267
C038CU	30380	7367	6816	1	1	1	1	1	0.992224	0.00234742
C038CV	28474	7443	6877	1	1	1	1	1	0.985459	0.00654355
C038ET	34977	10802	6876	1	1	1	0.998982	0.969895	0.742437	0.118819
C038FLL	39991	10031	6011	1	1	1	0.998336	0.986358	0.812178	0.0928298
C038FRL	35754	8685	6002	1	1	1	1	0.973176	0.756081	0.117794
C039CL	126962	44797	37954	1	1	1	1	0.999684	0.874058	0.000289825
C039CU	94865	33974	27682	1	1	1	1	0.999205	0.813959	0.000180623
C039CV	45430	16123	14483	1	1	1	1	0.999931	0.833253	0.000621418
C039ET	39885	12787	8104	1	1	1	0.999753	0.998766	0.892029	0.0398569
C039PF	34078	10630	8655	1	1	1	0.998382	0.997458	0.817215	0.0653957
C040CL	70940	31590	1131	1	1	1	1	1	0.94076	0.877984
C040CU	51656	28253	811	1	1	1	1	1	0.937115	0.847102
C040CV	49576	25595	987	1	1	1	1	1	0.966565	0.880446
C040ET	47752	18709	4292	1	1	1	1	0.991379	0.684063	0.195247
C040PF	50882	10297	6566	1	1	1	1	0.99269	0.827292	0.13113
C041CL	112856	45495	9498	1	1	1	1	0.999895	0.66414	0.141714
C041CU	105715	45270	7937	1	1	1	1	0.999874	0.67305	0.15875
C041CV	49580	23622	4433	1	1	1	1	1	0.655087	0.146402
C041ET	46356	13183	7900	1	1	1	1	0.976709	0.585443	0.0649367
C041PF	35198	6232	4737	1	1	1	0.998311	0.992189	0.717121	0.116952
C042CL	77446	36642	982	1	1	1	1	1	0.997963	0.92668
C042CU	80899	38979	1263	1	1	1	1	1	0.997625	0.90578
C042CV	65244	33881	1132	1	1	1	1	0.999117	0.956714	0.80477
C042ET	35222	9037	4693	1	1	1	1	0.988707	0.769444	0.177498
C042PF	44740	8798	6303	1	1	1	0.997779	0.987625	0.785023	0.147707
C043CL	56551	27514	24347	1	1	1	1	1	0.919456	0.00057502
C043CU	63060	27440	22915	1	1	1	1	1	0.816889	0.000785512
C043CV	33555	17166	15843	1	1	1	1	0.999495	0.990027	0.00201982
C043ET	33336	15296	13908	1	1	1	1	0.998993	0.954559	0.0158901
C043PF	37255	8563	6606	1	1	1	0.998335	0.992885	0.837723	0.0917348
C045CL	87628	42017	7589	1	1	1	1	1	0.999078	0.148373
C045CU	90648	43598	6403	1	1	1	1	1	0.999063	0.154303
C045CV	49987	26296	4278	1	1	1	1	1	0.991117	0.127863
C045ET	33108	7212	5718	1	1	1	0.998951	0.99283	0.75341	0.069255
C045PF	38963	8072	6215	1	1	1	0.997908	0.993242	0.670796	0.0728882
C047CL	88908	41727	2168	1	1	1	1	1	0.999077	0.622694
C047CU	81734	38739	2532	1	1	1	1	1	0.999605	0.725513
C047CV	49643	25649	1276	1	1	1	1	1	0.965517	0.675549
C047ET	38838	12809	3633	1	1	1	1	0.989265	0.840628	0.208368
C047PF	56305	10235	7677	1	1	1	1	0.991403	0.773609	0.116582
C048CL	112013	39993	31248	1	1	1	1	0.953917	0.555556	0.00374424
C048CU	88895	33581	28486	1	1	1	1	0.927965	0.539598	0.000526574
C048CV	93737	34303	25978	1	1	1	1	0.948995	0.52121	0.00773732
C048ET	27439	6690	5170	1	1	1	1	0.985106	0.794004	0.109671
C048PF	33806	8236	6465	1	1	1	1	0.977108	0.726527	0.0827533
C050CL	86807	47672	44081	1	1	1	1	1	0.998888	0.000589823
C050CU	60365	33707	31404	1	1	1	1	1	0.999936	0.000286588
C050CV	58565	36356	34020	1	1	1	1	0.999941	0.9995	0.000499706
C050ET	65021	22400	19021	1	1	1	1	0.997214	0.925871	0.0405867
C050PF	34027	9305	7904	1	1	1	0.995445	0.993295	0.866523	0.0909666
C051CL	79648	37819	35242	1	1	1	1	0.991856	0.925203	0.190738
C051CU	41964	19150	17479	1	1	1	1	0.99508	0.925396	0.142857
C051CV	36512	17035	14594	1	1	1	1	0.99767	0.844114	0.107647
C051ET	55592	24540	20354	1	1	1	0.999951	0.998673	0.660755	0.0581213
C051FLL	35684	20037	16250	1	1	1	1	0.999077	0.9368	0.0713231
C051FRL	32187	18837	14870	1	1	1	1	0.999664	0.925824	0.0917956
C051PF	43017	22735	15123	1	1	1	1	0.998479	0.836276	0.0428486
C053CL	94528	67376	63809	1	1	1	1	1	0.999875	0.000752245
C053CU	102678	72596	70582	1	1	1	1	1	0.999915	0.000510045
C053CV	85748	62327	60654	1	1	1	1	1	0.999819	0.000428661
C053ET	34553	24213	22827	1	1	1	1	0.999912	0.987164	0.00775398
C053PF	37015	14934	10925	1	1	1	1	0.995698	0.706728	0.137574
C055CL	119532	84387	81834	1	1	1	1	0.999646	0.978823	0.000501014
C055CU	123354	88111	86026	1	1	1	1	0.999988	0.999605	0.000441727
C055CV	49891	37789	36869	1	1	1	1	0.99981	0.996474	0.000813692
C055FLL	35024	13818	11497	1	1	1	1	0.993477	0.829347	0.0928068
C055PF	45851	24480	21844	1	1	1	1	0.99382	0.858771	0.0199597
C056CL	93799	70272	68637	1	1	1	1	1	0.999956	0.000393374
C056CU	95839	69057	67381	1	1	1	1	1	0.999955	0.000207774
C056CV	47754	35844	34926	1	1	1	1	0.999771	0.99917	0.000544007
C056ET	32666	16066	14006	1	1	1	1	0.998715	0.969941	0.0181351
C056PF	51454	24983	18783	1	1	1	0.999734	0.993452	0.902678	0.0222542
C057CL	87153	62678	17111	1	1	1	1	0.999825	0.977909	0.038221
C057CU	76810	54318	13254	1	1	1	1	1	0.966199	0.0540969
C057CV	55144	33912	13216	1	1	1	1	0.999016	0.865693	0.0480478
C057ET	47144	18461	15255	1	1	1	0.998951	0.998951	0.615929	0.0139626
C057FLL	48878	17232	14789	1	1	1	1	0.999527	0.43769	0.0514572
C057FRL	47750	16827	14383	1	1	1	1	0.998053	0.704443	0.0690398
C057PF	47596	23966	20274	1	1	1	1	0.999556	0.400957	0.00986485
C058CL	129340	71756	65023	1	1	1	1	0.872522	0.544992	0.000522892
C058CU	136631	76553	68804	1	1	1	1	0.871606	0.576972	1.4534e-05
C058CV	106380	62384	58541	1	1	1	1	0.853931	0.594506	1.7082e-05
C058ET	39183	20860	19219	1	1	1	1	0.952287	0.687809	0.00104064
C058PF	48503	16111	13750	1	1	1	1	0.997382	0.799345	0.0847273
C059CL	134250	90265	1779	1	1	1	1	0.999438	0.997752	0.868465
C059CU	52007	42584	398	1	1	1	1	1	1	0.919598
C059CV	39012	24827	1963	1	1	1	1	0.997453	0.962303	0.186959
C059ET	56477	39878	1809	1	1	1	1	0.998342	0.750138	0.342731
C059PF	40226	14070	11783	1	1	1	0.999915	0.999661	0.531019	0.0687431
C060CL	59929	33316	29815	1	1	1	1	1	0.36428	0.000368942
C060CU	45710	23107	20575	1	1	1	1	1	0.220073	0.000291616
C060CV	38514	18989	16980	1	1	1	1	0.999529	0.508539	0.00512367
C060ET	40098	17029	13262	1	1	1	1	0.999623	0.770547	0.0334791
C060PF	45171	16889	14932	1	1	1	0.999665	0.996785	0.501473	0.0814358
C062CL	45268	28863	22466	1	1	1	1	0.998887	0.983353	0.00596457
C062CU	42533	26488	17964	1	1	1	1	0.991873	0.897016	0.0110777
C062CV	51639	19501	16978	1	1	1	0.999764	0.996878	0.668277	0.057604
C062CVU	37503	15703	13760	1	1	1	1	0.997456	0.750218	0.0571221
C062ET	43561	16899	13564	1	1	1	0.991964	0.937703	0.76445	0.0570628
C062FLL	63788	29545	25045	1	1	1	1	0.978319	0.700938	0.0589339
C062FRL	73098	37780	30106	1	1	1	1	0.984056	0.643892	0.0462698
C062PF	36285	20852	17321	1	1	1	1	0.985451	0.685295	0.101668
C063CL	113621	77986	3248	1	1	1	0.999692	0.999692	0.999076	0.915948
C063CU	92294	66901	2970	1	1	1	1	1	0.99899	0.899663
C063CV	88522	63736	3082	1	1	1	1	0.999351	0.980857	0.849448
C063ETD	38286	15608	13641	1	1	1	0.998167	0.93087	0.718789	0.0208196
C063ETU	41356	17563	14485	1	1	1	0.998757	0.993027	0.753193	0.0436313
C063FLL	46724	22609	17957	1	1	1	0.99961	0.987136	0.415548	0.0184886
C063FRL	53022	23008	18762	1	1	1	0.999893	0.997548	0.502185	0.0398678
C063PF	31537	13433	11586	1	1	1	1	0.999741	0.469187	0.0531676
C064CL	111838	78969	1456	1	1	1	1	1	0.998626	0.796703
C064CU	86470	61015	1223	1	1	1	1	1	0.998365	0.763696
C064CV	63098	45713	1177	1	1	1	1	1	0.95582	0.581988
C064ET	60586	43302	963	1	1	1	1	1	0.964694	0.784008
C064PF	41148	17640	11014	1	1	1	0.999637	0.951244	0.777102	0.0432177
C065CL	110814	74339	63225	1	1	1	1	1	0.997501	0.00245156
C065CU	61484	47542	42701	1	1	1	1	1	0.998782	0.00156905
C065CV	67349	49695	45069	1	1	1	1	1	0.999157	0.00177506
C065CVU	53217	24357	16369	1	1	1	0.999328	0.984483	0.768098	0.0344554
C065ET	44104	18675	15167	1	1	1	1	0.993011	0.86675	0.0450979
C065FLL	45816	17596	14220	1	1	1	0.999859	0.969058	0.704852	0.0466948
C065FRL	48149	18362	13832	1	1	1	0.999349	0.967178	0.74747	0.0345575
C065PF	48810	20807	18164	1	1	1	1	0.937183	0.582416	0.0496587
C066CL	115071	59558	49719	1	1	1	1	0.981154	0.438645	0.00110622
C066CU	123896	61133	53062	1	1	1	1	0.976348	0.64713	0.000131921
C066CV	82800	44614	40313	1	1	1	1	0.969588	0.502195	0.000198447
C066ET	40960	14179	11500	1	1	1	0.999652	0.990174	0.818348	0.048087
C066PF	56788	24442	20761	1	1	1	0.999904	0.984683	0.678147	0.02996
C067CL	129885	90120	82845	1	1	1	1	1	0.999879	0.00183475
C067CU	106293	74042	68767	1	1	1	1	1	1	0.00171594
C067CV	39337	29377	26138	1	1	1	1	0.999617	0.990015	0.00615961
C067ET	55829	18069	14136	1	1	1	0.999717	0.997383	0.830433	0.115308
C067PF	55656	16908	12921	0.99079	0.99079	0.99079	0.990403	0.986998	0.848464	0.0414055
C068CL	62381	26576	11586	1	1	1	1	0.994994	0.905662	0.0450544
C068CU	48082	20417	7441	1	1	1	1	0.993146	0.611477	0.0517404
C068CV	54516	24368	9119	1	1	1	1	0.990459	0.900976	0.0751179
C068ET	45584	18678	6548	1	1	1	0.999695	0.99267	0.827581	0.0977398
C068PF	42813	9209	7094	1	1	1	0.999718	0.999295	0.719622	0.0802086
T022CL	70911	32004	2632	1	1	1	1	0.993921	0.969605	0.356003
T022CU	70327	31783	3066	1	1	1	1	0.990868	0.962492	0.268102
T022CV	73104	33522	4041	1	1	1	1	0.991091	0.932442	0.278644
T022PF	54698	11885	7705	1	1	1	0.99974	0.991045	0.794679	0.115899
T023CL	99212	39517	14679	1	1	1	1	1	0.999319	0.0489134
T023CU	97887	37893	13285	1	1	1	1	1	1	0.0555514
T023CV	65023	27384	9224	1	1	1	1	0.999675	0.996964	0.0542064
T023PF	43095	8799	5363	1	1	1	1	0.993474	0.823793	0.118777
T024CL	93648	43931	2627	1	1	1	1	1	0.994671	0.513514
T024CU	91027	39581	3051	1	1	1	1	1	0.996395	0.325139
T024CV	73082	33894	2842	1	1	1	1	0.999648	0.987685	0.387051
T024PF	32147	6265	4115	1	1	1	1	0.992953	0.796355	0.0806804
T025CL	91911	40434	2019	1	1	1	1	0.999505	0.997028	0.496781
T025CU	81991	36050	1952	1	1	1	1	1	0.996926	0.641906
T025CV	77729	34907	1915	1	1	1	1	1	0.993211	0.667885
T025PF	62695	11169	7094	1	1	1	0.995348	0.989428	0.81872	0.0762616
T026CL	40265	23386	10288	1	1	1	1	1	0.995043	0.033437
T026CU	75235	31387	16218	1	1	1	1	1	0.926501	0.0218276
T026CV	79281	38056	22791	1	1	1	1	1	0.977886	0.017112
T026PF	64876	15786	10763	1	1	1	0.994425	0.987922	0.786119	0.0757224
T027CL	94147	44566	1148	1	1	1	1	1	0.999129	0.887631
T027CU	78447	34757	1142	1	1	1	1	1	0.999124	0.940455
T027CV	58707	26012	914	1	1	1	1	1	0.979212	0.818381
T027ET	28007	8358	4377	1	1	1	0.999543	0.990861	0.864062	0.105552
T027PF	43806	10060	7079	1	1	1	1	0.990677	0.818901	0.139003
T028CL	59922	30246	2635	1	1	1	1	1	0.93814	0.23833
T028CU	91020	42332	4427	1	1	1	1	1	0.959115	0.271516
T028CV	64132	24220	6753	1	1	1	0.999852	0.994669	0.850437	0.159781
T028PF	43622	8458	5648	1	1	1	1	0.99398	0.753895	0.127479
T029CL	74513	23545	13217	1	1	1	1	1	0.0450934	0
T029CU	81998	26021	14799	1	1	1	1	1	0.0360159	0
T029CV	29999	9627	6358	1	1	1	1	0.999056	0.144228	0.0162001
T029ET	51694	10662	7244	1	1	1	1	0.992684	0.804942	0.12921
T029PF	21418	5298	4029	1	1	1	0.990568	0.988086	0.723256	0.0799206
T030CL	68242	30353	1360	1	1	1	1	1	0.993382	0.655882
T030CU	47095	24360	715	1	1	1	1	1	0.998601	0.73986
T030CV	63184	29607	1139	1	1	1	1	0.999122	0.964004	0.675154
T030ET	43859	11360	4653	1	1	1	1	0.993338	0.776273	0.140125
T030PF	58635	14005	7134	1	1	1	0.998738	0.985562	0.74194	0.11284
T031CL	81705	38865	2076	1	1	1	1	1	1	0.511079
T031CU	68028	31169	1842	1	1	1	1	1	1	0.533659
T031CV	66972	29384	2146	1	1	1	1	1	0.996272	0.562908
T031ET	68649	10818	6129	1	1	1	0.998532	0.982379	0.897699	0.0135422
T031PF	53022	9168	6692	1	1	1	0.993724	0.990436	0.803796	0.0357143
T032CL	62268	40117	37210	1	1	1	1	1	0.999973	0.000671862
T032CU	77330	48812	45119	1	1	1	1	1	1	0.000465436
T032CV	63399	40774	37871	1	1	1	1	1	0.999498	0.000660136
T032ET	25086	9408	7778	1	1	1	1	0.999614	0.963487	0.0231422
T032PF	61243	10797	7126	1	1	1	0.999579	0.989615	0.785153	0.0788661
T033CL	62600	16676	7596	1	1	1	1	1	0.655872	0.000658241
T033CU	59167	18118	9280	1	1	1	1	1	0.735884	0.000538793
T033CV	53685	11084	4864	1	1	1	1	1	0.577508	0.00657895
T033ET	44982	9106	6224	1	1	1	1	0.995501	0.79563	0.102024
T033PF	45599	10035	6926	1	1	1	0.999278	0.993214	0.814323	0.131822
T035CL	72937	35520	8033	1	1	1	1	0.999876	0.999627	0.088012
T035CU	117179	51228	13887	1	1	1	1	1	0.999784	0.0776986
T035CV	73815	34805	11923	1	1	1	1	1	0.999748	0.0789231
T035ET	31594	9110	6338	1	1	1	1	0.998896	0.920006	0.0575891
T035PF	54454	10290	6666	1	1	1	0.9994	0.994599	0.749475	0.0688569
T036CL	75647	32643	1303	1	1	1	1	1	0.998465	0.921719
T036CU	74357	32240	1003	1	1	1	1	1	0.999003	0.920239
T036CV	66825	30699	814	1	1	1	1	1	0.985258	0.863636
T036ET	40666	7697	4852	1	1	1	1	0.991138	0.784831	0.122012
T036PF	67037	13010	9392	1	1	1	0.999361	0.99425	0.828578	0.0757027
T038CL	117864	45419	36159	1	1	1	1	0.975027	0.29456	0
T038CU	131115	47287	36769	1	1	1	1	0.966276	0.259376	0
T038CV	64286	25059	19793	1	1	1	1	0.971202	0.295711	0.000151569
T038ET	63891	18755	13061	1	1	1	1	0.99778	0.496746	0.00160784
T038PF	68125	11656	8024	1	1	1	1	0.987039	0.761715	0.093345
T039CL	74227	47220	43641	1	1	1	1	0.999885	0.997777	0.000733255
T039CU	62678	41520	38706	1	1	1	1	0.999922	0.998191	0.000620059
T039CV	43449	28061	25996	1	1	1	1	0.999423	0.991922	0.0014233
T039ET	31898	7930	5782	1	1	1	1	0.988239	0.761155	0.076963
T039PF	45018	8887	5940	1	1	1	1	0.994108	0.773737	0.113973
T040CL	108501	43909	1276	1	1	1	1	1	0.97884	0.863636
T040CU	68645	33536	1207	1	1	1	1	1	0.980116	0.917978
T040CV	65769	28417	1234	1	1	1	1	0.99919	0.986224	0.850081
T040ET	64450	28164	1588	1	1	1	1	0.993073	0.857053	0.494332
T040PF	33746	5981	3793	1	1	1	1	0.991036	0.776958	0.103612
T041CL	82500	51284	47690	1	1	1	1	1	0.999916	0.000524219
T041CU	101677	62852	58317	1	1	1	1	1	1	0.000480134
T041CV	61116	38490	35670	1	1	1	1	0.999888	0.998682	0.00058873
T041ET	41042	8178	5483	1	1	1	1	0.994711	0.830202	0.1118
T041PF	55838	10789	7260	1	1	1	0.996832	0.989394	0.773829	0.0577135
T042CL	89164	50924	42165	1	1	1	1	1	1	0.00445867
T042CU	80877	47665	39474	1	1	1	1	1	0.999949	0.00357197
T042CV	46155	28418	24400	1	1	1	1	1	0.998893	0.00516393
T042ET	45218	11096	8060	1	1	1	1	0.996774	0.810918	0.0650124
T042PF	59556	10358	7096	1	1	1	0.997041	0.995631	0.800169	0.0659526
T043CL	73564	24272	14297	1	1	1	1	1	0.032874	0.000209834
T043CU	67416	22269	11790	1	1	1	1	1	0.0168787	0.000169635
T043CV	56803	16755	8753	1	1	1	1	0.991089	0.351651	0.0363304
T043ET	32785	5583	3819	1	1	1	1	0.992145	0.820896	0.067557
T043PF	56437	11299	7100	1	1	1	1	0.993803	0.765493	0.110563
T044CL	40577	25037	22485	1	1	1	1	1	0.999956	0.00155659
T044CU	43952	26391	22709	1	1	1	1	1	0.999956	0.00228984
T044CV	70707	38356	29608	1	1	1	1	1	0.999358	0.00807214
T044ET	59084	17797	14400	1	1	1	1	0.995486	0.924792	0.0209722
T044PF	44427	9325	7041	1	1	1	0.998722	0.98736	0.834825	0.0700185
T045CL	76331	32272	27735	1	1	1	1	0.999856	0.855562	0.00158644
T045CU	62976	23959	21225	1	1	1	1	0.999953	0.928009	0.0019788
T045CV	57577	22099	19683	1	1	1	1	0.999797	0.934868	0.00330234
T045ET	75557	18663	14586	1	1	1	1	0.995475	0.926094	0.112162
T045PF	65815	11183	8138	1	1	1	0.998771	0.995331	0.806464	0.0624232
T046CL	98675	54722	41386	1	1	1	1	1	1	0.0135795
T046CU	121640	59926	41747	1	1	1	1	1	1	0.0164802
T046CV	75530	40643	27901	1	1	1	1	1	0.999391	0.0218272
T046ET	43161	22555	20392	1	1	1	1	0.999804	0.993527	0.0196646
T046PF	66929	12312	9273	1	1	1	0.997843	0.974442	0.702146	0.0668608
T047CL	122074	56294	22939	1	1	1	1	1	0.999564	0.0849645
T047CU	120664	54280	24282	1	1	1	1	1	1	0.0551849
T047CV	71644	32515	10641	1	1	1	1	0.99953	0.983272	0.10422
T047ET	9041	2961	2298	1	1	1	0.99913	0.997389	0.881201	0.0382942
T047PF	62453	11769	8399	0.988451	0.988451	0.988451	0.985832	0.972497	0.775807	0.0565544
T048CU	49941	22468	4434	1	1	1	1	1	0.999549	0.130582
T048CV	63738	29733	3950	1	1	1	1	0.999747	0.992405	0.183797
T048ET	23176	12159	9020	1	1	1	1	0.999667	0.981486	0.0108647
T048PF	33217	4438	3077	1	1	1	1	0.9922	0.748131	0.109197
T049CL	73156	36467	29813	1	1	1	1	0.999832	0.976822	0.0030859
T049CU	68658	32432	24224	1	1	1	1	0.99967	0.971227	0.00833884
T049CV	65214	33191	24308	1	1	1	1	0.999877	0.976839	0.00826888
T049ET	54752	11531	6701	1	1	1	0.998657	0.992837	0.681391	0.115654
T049PF	59342	9731	6856	1	1	1	0.996208	0.99154	0.574242	0.141482
T051CL	63404	31433	28257	1	1	1	1	1	0.999965	0.00113246
T051CU	60741	29307	26626	1	1	1	1	1	1	0.000262901
T051CV	34742	18217	16577	1	1	1	1	0.99994	0.997889	0.00205103
T051ET	71432	25891	20534	1	1	1	0.999318	0.99474	0.945115	0.0311678
T051PF	63961	10166	7598	1	1	1	0.999737	0.994077	0.790208	0.0876546
T052CL	68846	29830	1408	1	1	1	1	1	0.99929	0.735085
T052CU	77914	36334	1487	1	1	1	1	1	1	0.775387
T052CV	81165	35376	1883	1	1	1	1	1	0.996283	0.866702
T052ET	28859	7663	3207	1	1	1	0.978796	0.95541	0.599002	0.0982226
T052PF	57860	12159	10105	1	1	1	0.975854	0.95329	0.624443	0.0385948
T053CL	67800	30569	1091	1	1	1	1	1	0.998167	0.940422
T053CU	68362	30837	1034	1	1	1	1	1	0.999033	0.931335
T053CV	65121	27503	3457	1	1	1	0.999711	0.990165	0.842349	0.341915
T053ET	35470	16088	1272	1	1	1	1	0.998428	0.963836	0.65566
T053PF	63886	11424	9131	1	1	1	0.998905	0.988939	0.75512	0.096156
T054CL	62967	32977	29673	1	1	1	1	1	0.998955	0.000741415
T054CU	63445	37487	33799	1	1	1	1	1	0.998432	0.00053256
T054CV	51149	29933	26970	1	1	1	1	0.999889	0.999296	0.000889878
T054ET	36399	17609	15583	1	1	1	1	0.999422	0.972727	0.0100751
T054PF	43793	8392	5537	1	1	1	0.998194	0.989344	0.801878	0.122991
T055CL	103128	45283	1831	1	1	1	1	1	0.9787	0.907701
T055CU	104116	42945	2144	1	1	1	1	1	0.830224	0.735075
T055CV	60674	25630	1327	1	1	1	1	1	0.975132	0.881688
T055ET	31433	6677	3218	1	1	1	1	0.99192	0.76041	0.13238
T055PF	70062	9891	6792	1	1	1	0.999411	0.989841	0.716137	0.104976
T056CL	43000	28049	25718	1	1	1	1	1	0.999961	0.000583249
T056CU	70476	41075	37459	1	1	1	1	1	1	0.000507221
T056CV	47246	30808	28473	1	1	1	1	1	0.999579	0.000491694
T056ET	40979	8742	7146	1	1	1	1	0.993423	0.888889	0.0418416
T056PF	74509	8051	6218	1	1	1	0.995014	0.973464	0.611933	0.112416
T057CL	88158	49230	4077	1	1	1	1	1	0.999755	0.352956
T057CU	67608	35357	4142	1	1	1	1	1	0.998793	0.297682
T057CV	34611	17948	2148	1	1	1	1	0.996741	0.952514	0.354749
T057ET	22586	4090	1855	1	1	1	1	0.990296	0.753639	0.112129
T057PF	32737	5572	4226	1	1	1	1	0.978467	0.721013	0.139612
T058CL	59838	26886	5682	1	1	1	1	1	0.999472	0.143963
T058CU	71884	32860	7537	1	1	1	1	1	1	0.0837203
T058CV	62931	28773	6654	1	1	1	1	1	0.998647	0.1052
T058ET	32938	5735	3704	1	1	1	1	0.991361	0.856641	0.0980022
T058PF	60139	8088	5865	1	1	1	0.998806	0.988576	0.54919	0.232566
T059CL	95198	42165	5830	1	1	1	1	1	0.999657	0.257633
T059CU	67606	27789	4414	1	1	1	1	1	1	0.269144
T059CV	35014	17859	2329	1	1	1	1	0.999571	0.976814	0.167883
T059ET	33034	5729	4178	1	1	1	1	0.995452	0.807563	0.126137
T059PF	31593	4904	3600	1	1	1	1	0.986389	0.656667	0.106944
T060CL	50845	23261	755	1	1	1	1	1	0.998675	0.921854
T060CU	67469	31232	915	1	1	1	1	1	1	0.923497
T060CV	56663	22475	1102	1	1	1	1	0.998185	0.933757	0.794011
T060ET	63978	19766	5457	1	1	1	0.999267	0.998351	0.857614	0.192413
T060PF	35927	7069	5548	1	1	1	1	0.995314	0.906813	0.0688536
T061CL	86343	47168	42902	1	1	1	1	0.999977	0.999977	0.000372943
T061CU	65376	38075	34911	1	1	1	1	1	1	0.000429664
T061CV	37925	21784	19905	1	1	1	1	0.9999	0.994373	0.0013062
T061ET	64916	11317	8663	1	1	1	0.953596	0.86679	0.647582	0.0457116
T061PF	34066	4452	3016	1	1	1	1	0.98939	0.730106	0.121353
T062CL	79479	38218	2183	1	1	1	1	1	0.979386	0.904718
T062CU	101560	47606	2299	1	1	1	1	1	0.99739	0.950413
T062CV	118448	52616	3579	1	1	1	1	0.995809	0.954177	0.781224
T062ET	36369	7926	5902	1	1	1	1	0.996611	0.286005	0.0570993
T062PF	64608	8645	5878	1	1	1	0.996427	0.990473	0.764206	0.137632
T063CL	56776	26246	1027	1	1	1	1	1	0.999026	0.935735
T063CU	71712	28285	1646	1	1	1	1	1	0.999392	0.967193
T063CV	24716	7787	1327	1	1	1	1	0.98945	0.75358	0.273549
T063ET	28814	8650	2197	1	1	1	1	0.968594	0.646336	0.2335
T063PF	36714	6228	4294	1	1	1	1	0.984164	0.792268	0.121565
T064CL	64259	13493	11988	1	1	1	1	1	0.998916	0.000500501
T064CU	59859	27666	25405	1	1	1	1	1	0.999882	0.000236174
T064CV	64550	9877	8169	1	1	1	0.997674	0.986412	0.736932	0.0361121
T064ET	34758	11197	5152	1	1	1	1	0.997865	0.797748	0.0873447
T064PF	41229	15639	12398	1	1	1	1	0.991934	0.743265	0.116309
T065CL	107526	68009	26122	1	1	1	1	1	0.999962	0.0499196
T065CU	95171	61010	22935	1	1	1	1	1	1	0.0497929
T065CV	7561	3347	1720	1	1	1	1	0.990116	0.879651	0.0511628
T065ET	43435	12947	8407	1	1	1	0.998692	0.97621	0.731414	0.0859998
T065PF	48945	10586	7857	1	1	1	0.999618	0.991473	0.744432	0.107802
T066CL	60312	43275	41224	1	1	1	1	1	0.98872	0.00106734
T066CU	67397	49536	47057	1	1	1	1	1	0.994517	0.000828782
T066CV	37855	23375	21592	1	1	1	0.999907	0.997545	0.966469	0.0102353
T066ET	29914	22303	21282	1	1	1	1	1	0.971995	0.00126868
T066PF	52960	12173	8629	1	1	1	0.997566	0.98563	0.779233	0.0849461
T067CL	110513	70896	2826	1	1	1	1	1	0.999646	0.904105
T067CU	72011	45657	1505	1	1	1	1	1	0.999336	0.924252
T067CV	38855	25099	1037	1	1	1	1	0.999036	0.953713	0.629701
T067ET	44650	18061	4346	1	1	1	0.99977	0.992867	0.780488	0.251035
T067PF	57392	12287	7866	1	1	1	0.998602	0.983727	0.797101	0.137808
T068CL	104106	69812	57396	1	1	1	1	1	0.999948	0.00705624
T068CU	27324	22660	17576	1	1	1	1	1	0.999943	0.00711197
T068CV	34324	23503	19865	1	1	1	0.999597	0.999144	0.987717	0.00699723
T068ET	28623	9577	7827	1	1	1	0.999872	0.994251	0.9006	0.0581321
T068PF	58243	15495	11480	1	1	1	0.989895	0.969686	0.744338	0.104791
T069CL	38998	25708	23508	1	1	1	1	0.999957	0.99949	8.50774e-05
T069CU	34979	19917	17579	1	1	1	1	1	0.999374	0.000113772
T069CV	30818	8447	6401	1	1	1	0.999375	0.993282	0.825808	0.0756132
T069ET	52487	20993	18238	1	1	1	0.999397	0.992817	0.927295	0.0299923
T069PF	62329	16031	11995	1	1	1	0.991997	0.985911	0.784327	0.100875
T070CL	60355	43109	993	1	1	1	1	1	0.975831	0.817724
T070CU	84401	54625	1992	1	1	1	1	1	0.976908	0.886546
T070CV	55261	35903	1791	1	1	1	0.999442	0.998325	0.973758	0.880514
T070ET	39787	23389	1884	1	1	1	0.996285	0.987792	0.849788	0.4862
T070PF	48269	9608	6567	1	1	1	0.999695	0.986447	0.779047	0.126694
T071CL	65811	42669	7235	1	1	1	1	1	0.998894	0.178023
T071CU	73205	47377	5399	1	1	1	1	0.999815	0.998889	0.197444
T071CV	34418	19670	3896	1	1	1	1	0.99153	0.898357	0.143994
T071ET	48497	12924	7507	1	1	1	0.998668	0.987212	0.812575	0.101106
T071PF	28335	5830	3925	1	1	1	0.99949	0.988025	0.772229	0.116688
T072CL	49152	37677	34676	1	1	1	1	1	0.94835	0.000432576
T072CU	71864	52869	50045	1	1	1	1	0.99996	0.985193	0.000519532
T072CV	29849	12626	10878	1	1	1	0.99954	0.997058	0.909634	0.032175
T072ET	49666	12651	10192	1	1	1	0.997057	0.968897	0.786107	0.0615188
T072PF	31441	8204	5841	1	1	1	0.999486	0.980825	0.73549	0.126177
T073CL	70965	46350	2136	1	1	1	1	1	0.82912	0.692416
T073CU	71682	44403	2899	1	1	1	1	0.999655	0.910314	0.723698
T073CV	47842	30348	1647	1	1	1	1	0.998179	0.936855	0.76442
T073ET	30667	16984	2149	1	1	1	1	0.992555	0.831084	0.304328
T073PF	27985	7001	4903	1	1	1	1	0.979808	0.781358	0.128289
T074CL	75625	49505	1968	1	1	1	1	1	0.998984	0.504065
T074CU	79065	51132	2313	1	1	1	1	1	1	0.559014
T074CV	40070	26351	1505	1	1	1	0.998007	0.996678	0.956146	0.468439
T074ET	53224	26571	23867	1	1	1	0.999707	0.998282	0.969917	0.0801525
T074PF	37584	7385	5082	1	1	1	0.99941	0.986816	0.772334	0.14758
T075CL	98447	69513	65418	1	1	1	1	1	0.931915	0.000473876
T075CU	102760	65386	60669	1	1	1	1	1	0.925036	0.00085711
T075CV	94167	38560	32862	1	1	1	0.999483	0.994583	0.84727	0.0387986
T075ET	36032	12807	10817	1	1	1	1	0.998059	0.80355	0.0326338
T075PF	73383	17158	12670	1	1	1	0.997238	0.995343	0.822178	0.0879242
T076CL	117432	69950	2919	1	1	1	1	1	1	0.811579
T076CU	78733	47479	2517	1	1	1	1	1	0.999603	0.896305
T076CV	52989	33762	1923	1	1	1	0.99948	0.9948	0.958398	0.644826
T076ET	78254	50474	4193	1	1	1	1	0.999523	0.993561	0.389936
T076PF	30366	6046	3926	1	1	1	1	0.991849	0.776108	0.163271
T078CL	83850	51862	1778	1	1	1	1	1	0.998875	0.93982
T078CU	87966	56531	1555	1	1	1	1	1	0.996141	0.930547
T078CV	26588	16040	1134	1	1	1	0.997354	0.983245	0.849206	0.453263
T078ET	50436	14651	6971	1	1	1	1	0.98795	0.775212	0.157223
T078PF	52197	16800	7156	1	1	1	0.99986	0.989799	0.791504	0.158608
T084CL	130528	78535	2843	1	1	1	1	1	0.997186	0.87478
T084CU	91276	58778	2920	1	1	1	1	1	0.99863	0.924658
T084CV	79858	51796	2634	1	1	1	1	0.999241	0.990509	0.910023
T084PF	40724	7227	6005	1	1	1	0.9995	0.99184	0.597169	0.118401
T085CL	150025	103605	85192	1	1	1	1	1	0.99993	0.0035332
T085CU	153164	98629	81466	1	1	1	1	1	0.999975	0.00519235
T085CV	54583	40574	34685	1	1	1	0.999971	0.999971	0.998876	0.00593917
T085PF	57982	19136	12087	1	1	1	1	0.994788	0.889551	0.0234963
T086CL	74958	16191	9319	1	1	1	1	0.998927	0.0928211	0.0279
T086CU	62966	14597	8161	1	1	1	1	0.999877	0.0659233	0.00343095
T086CV	33307	9540	7283	1	1	1	0.999863	0.968282	0.704243	0.191405
T086PF	23279	4885	3396	1	1	1	0.998822	0.981154	0.784158	0.122203
T087CL	92432	59966	6162	1	1	1	1	0.998539	0.994158	0.201233
T087CU	118399	70207	9151	1	1	1	1	0.997268	0.995083	0.243034
T087CV	57487	37744	4701	1	1	1	1	0.999362	0.975963	0.218251
T087ET	66479	42056	8431	1	1	1	1	0.993476	0.979599	0.129996
T087PF	40401	9466	6543	1	1	1	0.999541	0.977533	0.762341	0.113556
T088CL	91098	61964	49869	1	1	1	1	0.99996	0.999799	0.00956506
T088CU	98342	71463	60091	1	1	1	1	1	0.999917	0.003295
T088CV	32622	22637	16901	1	1	1	1	0.999882	0.990829	0.0143187
T088PF	65957	15763	11291	1	1	1	0.992295	0.975113	0.73873	0.0952971
T089CL	84761	37787	4549	1	1	1	1	1	0.468015	0.237195
T089CU	43871	25772	2176	1	1	1	1	1	0.442096	0.203125
T089CV	33530	16951	1812	1	1	1	0.999448	0.998344	0.549669	0.273179
T089ET	37346	12370	8642	1	1	1	0.99757	0.984841	0.764754	0.0124971
T089FRL	94999	21418	13126	1	1	1	1	0.990858	0.748514	0.100716
T089PF	35857	13255	10090	1	1	1	1	0.99782	0.939941	0.00763132
T090CL	89136	49705	46011	1	1	1	1	1	0.996436	0.000695486
T090CU	59833	35456	32818	1	1	1	1	1	0.999299	0.000700835
T090CV	54296	31097	28954	1	1	1	1	0.999965	0.998342	0.000587138
T090ET	31705	14129	12609	1	1	1	1	0.999524	0.968435	0.0163375
T090PF	27135	8905	6481	1	1	1	1	0.997223	0.84632	0.0529239
T091CL	82166	40020	2787	1	1	1	1	0.999641	0.999282	0.489415
T091CU	91964	42600	2754	1	1	1	1	0.999637	0.998911	0.401235
T091CV	40043	18958	1544	1	1	1	1	0.999352	0.985751	0.46956
T091ET	69470	29719	23897	1	1	1	0.999749	0.995355	0.955476	0.107085
T091PF	32044	8382	6132	1	1	1	0.998206	0.994292	0.759622	0.112851
T092CL	81686	27954	19801	1	1	1	1	0.99904	0.206252	5.05025e-05
T092CU	72172	25701	18967	1	1	1	1	0.999684	0.124638	5.27232e-05
T092CV	45588	16231	11654	1	1	1	1	0.999828	0.0333791	0.00197357
T092ET	47474	10721	6684	1	1	1	0.994614	0.987133	0.638689	0.0297726
T092FRL	44720	13760	11148	1	1	1	1	0.994887	0.915052	0.083423
T092PF	31648	8358	5568	1	1	1	1	0.996947	0.837105	0.064296
T093CL	82921	43082	1391	1	1	1	1	0.999281	0.997843	0.930985
T093CU	96880	43198	1651	1	1	1	1	1	0.995154	0.956996
T093CV	68505	33516	1331	1	1	1	1	0.994741	0.948159	0.836213
T093ET	28212	8959	3984	1	1	1	1	0.977159	0.716114	0.127008
T094CL	71120	38206	31026	1	1	1	1	0.999903	0.0145684	0.000225617
T094CU	66336	35882	28959	1	1	1	1	0.999862	0.0343935	0.00138126
T094CV	32598	17698	14585	1	1	1	1	0.999794	0.117381	0.0138498
T094FLL	45398	18105	15302	1	1	1	0.999935	0.988171	0.753496	0.0922102
T094FRL	53025	20370	17475	1	1	1	0.999657	0.998169	0.798054	0.157825
T094PF	38554	21619	18395	1	1	1	1	0.996195	0.838108	0.00831748
T095CL	69482	51983	2862	1	1	1	1	1	0.572676	0.290007
T095CU	75220	51964	2469	1	1	1	1	1	0.605913	0.389226
T095CV	43063	29496	2274	1	1	1	1	0.99956	0.665347	0.326297
T095ET	60598	43206	1432	1	1	1	1	0.999302	0.927374	0.680168
T095PF	46663	14955	12446	1	1	1	0.999116	0.999116	0.836494	0.0365579
Average	62070.1	28839.3	14587.8	0.999957	0.999957	0.999957	0.999392	0.992677	0.833719	0.201661
