# Supplementary material for: The microbiota continuum along the female reproductive tract and its relation to uterine-related diseases
Source: Nat Commun. 2017 Oct 17;8:875. doi: 10.1038/s41467-017-00901-0 (PMC5645390; doi:10.1038/s41467-017-00901-0)
Supplement: Supplementary file 5 — Supplementary Data 3 [file 41467_2017_901_MOESM5_ESM.xlsx]

## Sheet: Sheet1
Supplementary Data 3 List of OTUs. * Experimenally determined.
OTU ID	Taxonomy
1	Bacteria;Firmicutes;Bacilli;Lactobacillales;Lactobacillaceae;Lactobacillus;Lactobacillus crispatus*
2	Bacteria;Actinobacteria;Coriobacteriia;Coriobacteriales;Coriobacteriaceae
3	Bacteria;Firmicutes;Bacilli;Lactobacillales;Streptococcaceae;Streptococcus;Streptococcus sp.
4	Bacteria;Bacteroidetes;Bacteroidia;Bacteroidales;Prevotellaceae;Prevotella;Prevotella sp.
5	Bacteria;Fusobacteria;Fusobacteriia;Fusobacteriales;Leptotrichiaceae
6	Bacteria;Proteobacteria;Betaproteobacteria;Burkholderiales;Comamonadaceae;Comamonas;Comamonas sp.
7	Bacteria;Proteobacteria;Gammaproteobacteria;Pseudomonadales;Moraxellaceae;Acinetobacter;Acinetobacter sp.
8	Bacteria;Actinobacteria;Actinobacteria;Bifidobacteriales;Bifidobacteriaceae
9	Bacteria;Proteobacteria;Gammaproteobacteria;Pseudomonadales;Pseudomonadaceae
10	Bacteria;Firmicutes;Clostridia;Clostridiales;Veillonellaceae;Megasphaera;Megasphaera sp.
11	Bacteria;Firmicutes;Bacilli;Lactobacillales;Enterococcaceae;Vagococcus;Vagococcus sp.
12	Bacteria;Proteobacteria;Betaproteobacteria;Burkholderiales;Comamonadaceae;Delftia;Delftia sp.
13	Bacteria;Actinobacteria;Actinobacteria;Bifidobacteriales;Bifidobacteriaceae
14	Bacteria;Firmicutes;Bacilli;Lactobacillales;Lactobacillaceae;Lactobacillus;Lactobacillus iners
15	Bacteria;Bacteroidetes;Bacteroidia;Bacteroidales;Prevotellaceae;Prevotella;Prevotella sp.
16	Bacteria;Firmicutes;Clostridia;Clostridiales;Veillonellaceae;Veillonella;Veillonella sp.
17	Bacteria;Proteobacteria;Gammaproteobacteria;Pseudomonadales;Pseudomonadaceae;Pseudomonas;Pseudomonas fragi
18	Bacteria;Proteobacteria;Betaproteobacteria;Rhodocyclales;Rhodocyclaceae;Dechloromonas;Dechloromonas sp.
19	Bacteria;Firmicutes;Bacilli;Lactobacillales;Aerococcaceae;Facklamia;Facklamia sp.
20	Bacteria;Proteobacteria;Gammaproteobacteria;Pseudomonadales;Pseudomonadaceae
21	Bacteria;Firmicutes;Clostridia;Clostridiales
22	Bacteria;Proteobacteria;Gammaproteobacteria;Pseudomonadales;Pseudomonadaceae;Pseudomonas;Pseudomonas sp.
23	Bacteria;Firmicutes;Bacilli;Lactobacillales;Lactobacillaceae;Lactobacillus;Lactobacillus sp.
24	Bacteria;Firmicutes;Bacilli;Lactobacillales;Streptococcaceae;Streptococcus;Streptococcus sp.
25	Bacteria;Firmicutes;Clostridia;Clostridiales;Peptostreptococcaceae;Peptostreptococcus;Peptostreptococcus sp.
26	Bacteria;Proteobacteria;Gammaproteobacteria;Alteromonadales;Shewanellaceae;Shewanella;Shewanella sp.
27	Bacteria;Bacteroidetes;Bacteroidia;Bacteroidales;Porphyromonadaceae;Dysgonomonas;Dysgonomonas sp.
28	Bacteria;Actinobacteria;Actinobacteria;Actinomycetales;Micrococcaceae;Arthrobacter;Arthrobacter sp.
29	Bacteria;Proteobacteria;Alphaproteobacteria;Sphingomonadales;Sphingomonadaceae;Sphingobium;Sphingobium sp.
30	Bacteria;Proteobacteria;Gammaproteobacteria;Xanthomonadales;Xanthomonadaceae;Stenotrophomonas;Stenotrophomonas sp.
31	Bacteria;Firmicutes;Clostridia;Clostridiales;Veillonellaceae;Dialister;Dialister sp.
32	Bacteria;Tenericutes;Mollicutes;Mycoplasmatales;Mycoplasmataceae;Ureaplasma;Ureaplasma sp.
33	Bacteria;Firmicutes;Bacilli;Lactobacillales;Aerococcaceae;Aerococcus;Aerococcus sp.
34	Bacteria;Proteobacteria;Betaproteobacteria;Burkholderiales;Comamonadaceae
35	Bacteria;Bacteroidetes;Bacteroidia;Bacteroidales;Prevotellaceae;Prevotella;Prevotella sp.
36	Bacteria;Proteobacteria;Alphaproteobacteria;Rhizobiales;Brucellaceae;Ochrobactrum;Ochrobactrum sp.
37	Bacteria;Proteobacteria;Gammaproteobacteria;Pseudomonadales;Pseudomonadaceae;Pseudomonas;Pseudomonas viridiflava
38	Bacteria;Firmicutes;Bacilli;Lactobacillales;Lactobacillaceae;Lactobacillus;Lactobacillus sp.
39	Bacteria;Firmicutes;Clostridia;Clostridiales;Clostridiaceae;Clostridium;Clostridium sp.
40	Bacteria;Firmicutes;Bacilli;Lactobacillales;Lactobacillaceae;Lactobacillus;Lactobacillus sp.
41	Bacteria;Proteobacteria;Gammaproteobacteria;Pseudomonadales;Pseudomonadaceae;Pseudomonas;Pseudomonas sp.
42	Bacteria;Firmicutes;Clostridia;Clostridiales;[Tissierellaceae]
43	Bacteria;Proteobacteria;Alphaproteobacteria;Rhizobiales;Brucellaceae;Pseudochrobactrum;Pseudochrobactrum sp.
44	Bacteria;Proteobacteria;Gammaproteobacteria;Enterobacteriales;Enterobacteriaceae
45	Bacteria;Actinobacteria;Actinobacteria;Bifidobacteriales;Bifidobacteriaceae;Bifidobacterium;Bifidobacterium sp.
46	Bacteria;Proteobacteria;Betaproteobacteria;Methylophilales;Methylophilaceae
47	Bacteria;Firmicutes;Bacilli;Lactobacillales;Lactobacillaceae;Lactobacillus;Lactobacillus sp.
48	Bacteria;Proteobacteria;Betaproteobacteria;Burkholderiales;Comamonadaceae
49	Bacteria;Firmicutes;Clostridia;Clostridiales;[Tissierellaceae];Parvimonas;Parvimonas sp.
50	Bacteria;Bacteroidetes;Bacteroidia;Bacteroidales;Prevotellaceae;Prevotella;Prevotella sp.
51	Bacteria;Actinobacteria;Coriobacteriia;Coriobacteriales;Coriobacteriaceae;Adlercreutzia;Adlercreutzia sp.
52	Bacteria;Firmicutes;Clostridia;Clostridiales;Lachnospiraceae;Shuttleworthia;Shuttleworthia sp.
53	Bacteria;Actinobacteria;Actinobacteria;Actinomycetales;Micrococcaceae
54	Bacteria;Firmicutes;Erysipelotrichi;Erysipelotrichales;Erysipelotrichaceae
55	Bacteria;Proteobacteria;Alphaproteobacteria;Sphingomonadales;Sphingomonadaceae;Sphingomonas;Sphingomonas sp.
56	Bacteria;Firmicutes;Bacilli;Bacillales;Staphylococcaceae;Staphylococcus;Staphylococcus sp.
57	Bacteria;Firmicutes;Bacilli;Lactobacillales;Streptococcaceae;Streptococcus;Streptococcus sp.
58	Bacteria;Proteobacteria;Gammaproteobacteria;Pseudomonadales;Moraxellaceae;Enhydrobacter;Enhydrobacter sp.
59	Bacteria;Firmicutes;Bacilli;Lactobacillales;Lactobacillaceae;Lactobacillus;Lactobacillus iners
60	Bacteria;Firmicutes;Bacilli;Lactobacillales;Lactobacillaceae;Lactobacillus;Lactobacillus iners
61	Bacteria;Firmicutes;Bacilli;Lactobacillales;Lactobacillaceae;Lactobacillus;Lactobacillus sp.
62	Bacteria;Firmicutes;Bacilli;Lactobacillales;Lactobacillaceae;Lactobacillus;Lactobacillus sp.
63	Bacteria;Firmicutes;Bacilli;Lactobacillales;Streptococcaceae;Streptococcus;Streptococcus sp.
64	Bacteria;Firmicutes;Clostridia;Clostridiales;Veillonellaceae;Dialister;Dialister sp.
65	Bacteria;Bacteroidetes;Bacteroidia;Bacteroidales;Porphyromonadaceae
66	Bacteria;Proteobacteria;Gammaproteobacteria;Pseudomonadales;Pseudomonadaceae
67	Bacteria;Proteobacteria;Alphaproteobacteria;Caulobacterales;Caulobacteraceae
68	Bacteria;Firmicutes;Bacilli;Lactobacillales;Streptococcaceae;Lactococcus;Lactococcus sp.
69	Bacteria;Proteobacteria;Alphaproteobacteria;Rhizobiales;Methylobacteriaceae
70	Bacteria;Firmicutes;Erysipelotrichi;Erysipelotrichales;Erysipelotrichaceae;Erysipelothrix;Erysipelothrix sp.
71	Bacteria;Firmicutes;Clostridia;Clostridiales;Ruminococcaceae
72	Bacteria;Proteobacteria;Gammaproteobacteria;Pseudomonadales;Pseudomonadaceae
73	Bacteria;Proteobacteria;Betaproteobacteria;Burkholderiales;Alcaligenaceae;Achromobacter;Achromobacter sp.
74	Bacteria;Proteobacteria;Gammaproteobacteria;Pseudomonadales;Pseudomonadaceae;Pseudomonas;Pseudomonas sp.
75	Bacteria;Bacteroidetes;Bacteroidia;Bacteroidales;Bacteroidaceae;Bacteroides;Bacteroides fragilis
76	Bacteria;Firmicutes;Bacilli;Lactobacillales;Enterococcaceae;Enterococcus;Enterococcus sp.
77	Bacteria;Proteobacteria;Gammaproteobacteria;Enterobacteriales;Enterobacteriaceae
78	Bacteria;Firmicutes;Bacilli;Lactobacillales;Lactobacillaceae;Lactobacillus;Lactobacillus iners
79	Bacteria;Proteobacteria;Alphaproteobacteria;Sphingomonadales;Sphingomonadaceae;Sphingomonas;Sphingomonas sp.
80	Bacteria;Firmicutes;Clostridia;Clostridiales;[Tissierellaceae];Anaerococcus;Anaerococcus sp.
81	Bacteria;Proteobacteria;Alphaproteobacteria;Sphingomonadales;Sphingomonadaceae;Sphingobium;Sphingobium sp.
82	Bacteria;Actinobacteria;Actinobacteria;Actinomycetales;Propionibacteriaceae
83	Bacteria;Firmicutes;Clostridia;Clostridiales;[Tissierellaceae];Finegoldia;Finegoldia sp.
84	Bacteria;Firmicutes;Bacilli;Lactobacillales;Lactobacillaceae;Lactobacillus;Lactobacillus iners
85	Bacteria;Firmicutes;Clostridia;Clostridiales;Veillonellaceae;Dialister;Dialister sp.
86	Bacteria;Firmicutes;Clostridia;Clostridiales;[Tissierellaceae];Anaerococcus;Anaerococcus sp.
87	Bacteria;Actinobacteria;Actinobacteria;Actinomycetales;Actinomycetaceae;Mobiluncus;Mobiluncus sp.
88	Bacteria;Bacteroidetes;Bacteroidia;Bacteroidales;Porphyromonadaceae;Dysgonomonas;Dysgonomonas sp.
89	Bacteria;Proteobacteria;Betaproteobacteria;Burkholderiales;Oxalobacteraceae
90	Bacteria;Firmicutes;Bacilli;Gemellales;Gemellaceae;Gemella;Gemella sp.
91	Bacteria;Proteobacteria;Gammaproteobacteria;Enterobacteriales;Enterobacteriaceae;Proteus;Proteus sp.
92	Bacteria;Proteobacteria;Alphaproteobacteria;Rhodobacterales;Rhodobacteraceae;Paracoccus;Paracoccus aminovorans
93	Bacteria;Proteobacteria;Alphaproteobacteria;Rhodobacterales;Rhodobacteraceae
94	Bacteria;Firmicutes;Bacilli;Lactobacillales;Lactobacillaceae;Lactobacillus;Lactobacillus iners
95	Bacteria;Proteobacteria;Alphaproteobacteria;Rhodobacterales;Rhodobacteraceae;Paracoccus;Paracoccus sp.
96	Bacteria;Bacteroidetes;Flavobacteriia;Flavobacteriales;Flavobacteriaceae;Myroides;Myroides odoratimimus
97	Bacteria;Firmicutes;Bacilli;Lactobacillales;Lactobacillaceae;Lactobacillus;Lactobacillus sp.
98	Bacteria;Firmicutes;Bacilli;Lactobacillales;Enterococcaceae;Vagococcus;Vagococcus sp.
99	Bacteria;Actinobacteria;Actinobacteria;Actinomycetales;Micrococcaceae;Micrococcus;Micrococcus luteus
100	Bacteria;Actinobacteria;Actinobacteria;Actinomycetales;Microbacteriaceae;Microbacterium;Microbacterium chocolatum
101	Bacteria;Firmicutes;Bacilli;Lactobacillales;Lactobacillaceae;Lactobacillus;Lactobacillus iners
102	Bacteria;Proteobacteria;Gammaproteobacteria;Enterobacteriales;Enterobacteriaceae;Morganella;Morganella sp.
103	Bacteria;Bacteroidetes;Bacteroidia;Bacteroidales;Prevotellaceae;Prevotella;Prevotella melaninogenica
104	Bacteria;Proteobacteria;Gammaproteobacteria;Pseudomonadales;Moraxellaceae;Acinetobacter;Acinetobacter sp.
105	Bacteria;Proteobacteria;Gammaproteobacteria;Pseudomonadales;Moraxellaceae;Acinetobacter;Acinetobacter guillouiae
106	Bacteria;Bacteroidetes;Sphingobacteriia;Sphingobacteriales;Sphingobacteriaceae;Sphingobacterium;Sphingobacterium faecium
107	Bacteria;Actinobacteria;Coriobacteriia;Coriobacteriales;Coriobacteriaceae
108	Bacteria;Bacteroidetes;Bacteroidia;Bacteroidales;Porphyromonadaceae;Dysgonomonas;Dysgonomonas sp.
109	Bacteria;Bacteroidetes;Bacteroidia;Bacteroidales;Prevotellaceae;Prevotella;Prevotella sp.
110	Bacteria;Firmicutes;Bacilli;Lactobacillales;Streptococcaceae;Streptococcus;Streptococcus anginosus
111	Bacteria;Proteobacteria;Betaproteobacteria;Burkholderiales;Comamonadaceae;Delftia;Delftia sp.
112	Bacteria;Proteobacteria;Gammaproteobacteria;Pseudomonadales;Pseudomonadaceae;Pseudomonas;Pseudomonas sp.
113	Bacteria;Proteobacteria;Gammaproteobacteria;Pseudomonadales;Pseudomonadaceae;Pseudomonas;Pseudomonas sp.
114	Bacteria;Firmicutes;Bacilli;Lactobacillales;Lactobacillaceae;Lactobacillus;Lactobacillus iners
115	Bacteria;Proteobacteria;Alphaproteobacteria;Rhizobiales;Methylobacteriaceae
116	Bacteria;Firmicutes;Clostridia;Clostridiales
117	Bacteria;Firmicutes;Clostridia;Clostridiales;[Tissierellaceae];WAL_1855D;WAL_1855D sp.
118	Bacteria;Bacteroidetes;Flavobacteriia;Flavobacteriales;Flavobacteriaceae
119	Bacteria;Proteobacteria;Betaproteobacteria;Rhodocyclales;Rhodocyclaceae;Dechloromonas;Dechloromonas sp.
120	Bacteria;Proteobacteria;Alphaproteobacteria;Sphingomonadales;Sphingomonadaceae;Sphingomonas;Sphingomonas sp.
121	Bacteria;Firmicutes;Clostridia;Clostridiales;[Tissierellaceae];Anaerococcus;Anaerococcus sp.
122	Bacteria;Proteobacteria;Gammaproteobacteria;Enterobacteriales;Enterobacteriaceae
123	Bacteria;Proteobacteria;Alphaproteobacteria;Rhizobiales;Methylobacteriaceae;Methylobacterium;Methylobacterium sp.
124	Bacteria;Actinobacteria;Actinobacteria;Actinomycetales
125	Bacteria;Bacteroidetes;Bacteroidia;Bacteroidales;Porphyromonadaceae;Paludibacter;Paludibacter sp.
126	Bacteria;Firmicutes;Clostridia;Clostridiales;Veillonellaceae;Veillonella;Veillonella sp.
127	Bacteria;Proteobacteria;Gammaproteobacteria;Pseudomonadales;Pseudomonadaceae;Pseudomonas;Pseudomonas fragi
128	Bacteria;Fusobacteria;Fusobacteriia;Fusobacteriales;Leptotrichiaceae;Sneathia;Sneathia sp.
129	Bacteria;Firmicutes;Clostridia;Clostridiales;Lachnospiraceae;[Ruminococcus];[Ruminococcus] gnavus
130	Bacteria;Actinobacteria;Actinobacteria;Actinomycetales;Microbacteriaceae
131	Bacteria;Bacteroidetes;Bacteroidia;Bacteroidales;Bacteroidaceae;Bacteroides;Bacteroides sp.
132	Bacteria;Proteobacteria;Betaproteobacteria;Burkholderiales;Comamonadaceae
133	Bacteria;Proteobacteria;Gammaproteobacteria;Pseudomonadales;Pseudomonadaceae;Pseudomonas;Pseudomonas viridiflava
134	Bacteria;Bacteroidetes;Bacteroidia;Bacteroidales;Prevotellaceae;Prevotella;Prevotella sp.
135	Bacteria;Firmicutes;Erysipelotrichi;Erysipelotrichales;Erysipelotrichaceae
136	Bacteria;Proteobacteria;Betaproteobacteria;Burkholderiales;Comamonadaceae;Hylemonella;Hylemonella sp.
137	Bacteria;Firmicutes;Bacilli;Bacillales;Staphylococcaceae;Staphylococcus;Staphylococcus sciuri
138	Bacteria;Firmicutes;Bacilli;Lactobacillales;Lactobacillaceae;Lactobacillus;Lactobacillus iners
139	Bacteria;Actinobacteria;Actinobacteria;Actinomycetales;Propionibacteriaceae;Propionibacterium;Propionibacterium acnes
140	Bacteria;Firmicutes;Bacilli;Lactobacillales;Enterococcaceae;Enterococcus;Enterococcus sp.
141	Bacteria;Firmicutes;Clostridia;Clostridiales;Lachnospiraceae
142	Bacteria;Firmicutes;Clostridia;Clostridiales
143	Bacteria;Firmicutes;Erysipelotrichi;Erysipelotrichales;Erysipelotrichaceae;Erysipelothrix;Erysipelothrix sp.
144	Bacteria;Proteobacteria;Alphaproteobacteria;Rhizobiales;Methylobacteriaceae
145	Bacteria;Proteobacteria;Gammaproteobacteria;Pseudomonadales;Moraxellaceae;Acinetobacter;Acinetobacter sp.
146	Bacteria;Proteobacteria;Betaproteobacteria;Rhodocyclales;Rhodocyclaceae;Hydrogenophilus;Hydrogenophilus sp.
147	Bacteria;Proteobacteria;Gammaproteobacteria;Alteromonadales;Shewanellaceae;Shewanella;Shewanella sp.
148	Bacteria;Actinobacteria;Actinobacteria;Actinomycetales;Microbacteriaceae;Leucobacter;Leucobacter sp.
149	Bacteria;Fusobacteria;Fusobacteriia;Fusobacteriales;Fusobacteriaceae;Fusobacterium;Fusobacterium sp.
150	Bacteria;Bacteroidetes;Bacteroidia;Bacteroidales;Porphyromonadaceae;Dysgonomonas;Dysgonomonas sp.
151	Bacteria;Proteobacteria;Alphaproteobacteria;Sphingomonadales
152	Bacteria;Proteobacteria;Betaproteobacteria;Burkholderiales;Burkholderiaceae;Lautropia;Lautropia sp.
153	Bacteria;Firmicutes;Bacilli;Lactobacillales;Lactobacillaceae;Lactobacillus;Lactobacillus sp.
154	Bacteria;Actinobacteria;Actinobacteria;Actinomycetales;Corynebacteriaceae;Corynebacterium;Corynebacterium sp.
155	Bacteria;Bacteroidetes;Sphingobacteriia;Sphingobacteriales;Sphingobacteriaceae
156	Bacteria;Firmicutes;Clostridia;Clostridiales;Lachnospiraceae;Dorea;Dorea sp.
157	Bacteria;Actinobacteria;Actinobacteria;Bifidobacteriales;Bifidobacteriaceae
158	Bacteria;Proteobacteria;Gammaproteobacteria;Pseudomonadales;Pseudomonadaceae;Pseudomonas;Pseudomonas sp.
159	Bacteria;Proteobacteria;Gammaproteobacteria;Xanthomonadales;Xanthomonadaceae
160	Bacteria;Actinobacteria;Actinobacteria;Actinomycetales;Brevibacteriaceae;Brevibacterium;Brevibacterium sp.
161	Bacteria;Proteobacteria;Gammaproteobacteria;Pseudomonadales;Pseudomonadaceae;Pseudomonas;Pseudomonas sp.
162	Bacteria;Firmicutes;Bacilli;Lactobacillales;Lactobacillaceae;Lactobacillus;Lactobacillus sp.
163	Bacteria;Actinobacteria;Actinobacteria;Actinomycetales;Micrococcaceae;Arthrobacter;Arthrobacter sp.
164	Bacteria;Proteobacteria;Alphaproteobacteria;Caulobacterales;Caulobacteraceae
165	Bacteria;Proteobacteria;Alphaproteobacteria;Rhizobiales;Methylobacteriaceae;Methylobacterium;Methylobacterium sp.
166	Bacteria;Firmicutes;Bacilli;Lactobacillales;Lactobacillaceae;Lactobacillus;Lactobacillus iners
167	Bacteria;Proteobacteria;Alphaproteobacteria;Rhizobiales;Methylobacteriaceae;Methylobacterium;Methylobacterium sp.
168	Bacteria;Proteobacteria;Betaproteobacteria;Neisseriales;Neisseriaceae
169	Bacteria;Actinobacteria;Actinobacteria;Actinomycetales;Corynebacteriaceae;Corynebacterium;Corynebacterium sp.
170	Bacteria;Firmicutes;Bacilli;Lactobacillales;Lactobacillaceae;Lactobacillus;Lactobacillus sp.
171	Bacteria;Proteobacteria;Alphaproteobacteria;Sphingomonadales;Sphingomonadaceae;Novosphingobium;Novosphingobium sp.
172	Bacteria;Firmicutes;Bacilli;Lactobacillales;Lactobacillaceae;Lactobacillus;Lactobacillus iners
173	Bacteria;Proteobacteria;Alphaproteobacteria;Sphingomonadales;Sphingomonadaceae;Sphingomonas;Sphingomonas sp.
174	Bacteria;Firmicutes;Bacilli;Lactobacillales;Lactobacillaceae;Lactobacillus;Lactobacillus iners
175	Bacteria;Firmicutes;Bacilli;Lactobacillales;Lactobacillaceae;Lactobacillus;Lactobacillus sp.
176	Bacteria;Proteobacteria;Betaproteobacteria
177	Bacteria;Fusobacteria;Fusobacteriia;Fusobacteriales;Leptotrichiaceae;Sneathia;Sneathia sp.
178	Bacteria;Proteobacteria;Betaproteobacteria;Burkholderiales;Alcaligenaceae
179	Bacteria;Firmicutes;Clostridia;Clostridiales;[Tissierellaceae];Peptoniphilus;Peptoniphilus sp.
180	Bacteria;Firmicutes;Bacilli;Lactobacillales;Lactobacillaceae;Lactobacillus;Lactobacillus iners
181	Bacteria;Proteobacteria;Gammaproteobacteria;Aeromonadales;Aeromonadaceae
182	Bacteria;Proteobacteria;Gammaproteobacteria;Pseudomonadales;Moraxellaceae;Acinetobacter;Acinetobacter sp.
183	Bacteria;Actinobacteria;Actinobacteria;Actinomycetales;Corynebacteriaceae;Corynebacterium;Corynebacterium sp.
184	Bacteria;Firmicutes;Bacilli;Lactobacillales;Lactobacillaceae;Lactobacillus;Lactobacillus iners
185	Bacteria;Tenericutes;Mollicutes;Mycoplasmatales;Mycoplasmataceae;Ureaplasma;Ureaplasma sp.
186	Bacteria;Bacteroidetes;Flavobacteriia;Flavobacteriales;[Weeksellaceae];Chryseobacterium;Chryseobacterium sp.
187	Bacteria;Firmicutes;Bacilli;Lactobacillales;Enterococcaceae;Vagococcus;Vagococcus sp.
188	Bacteria;Firmicutes;Bacilli;Lactobacillales;Aerococcaceae
189	Bacteria;Actinobacteria;Actinobacteria;Actinomycetales;Micrococcaceae
190	Bacteria;Proteobacteria;Alphaproteobacteria;Rhizobiales;Rhizobiaceae;Agrobacterium;Agrobacterium sp.
191	Bacteria;Proteobacteria;Alphaproteobacteria;Sphingomonadales;Sphingomonadaceae;Sphingobium;Sphingobium sp.
192	Bacteria;Actinobacteria;Actinobacteria;Actinomycetales;Corynebacteriaceae;Corynebacterium;Corynebacterium sp.
193	Bacteria;Bacteroidetes;Bacteroidia;Bacteroidales;Porphyromonadaceae;Dysgonomonas;Dysgonomonas sp.
194	Bacteria;Proteobacteria;Alphaproteobacteria;Sphingomonadales;Sphingomonadaceae;Sphingomonas;Sphingomonas sp.
195	Bacteria;Proteobacteria;Betaproteobacteria;Burkholderiales;Alcaligenaceae;Sutterella;Sutterella sp.
196	Bacteria;Firmicutes;Bacilli;Lactobacillales;Lactobacillaceae;Lactobacillus;Lactobacillus iners
197	Bacteria;Firmicutes;Bacilli;Lactobacillales;Lactobacillaceae;Lactobacillus;Lactobacillus sp.
198	Bacteria;Proteobacteria;Betaproteobacteria;Rhodocyclales;Rhodocyclaceae;Dechloromonas;Dechloromonas sp.
199	Bacteria;Firmicutes;Clostridia;Clostridiales;Peptostreptococcaceae
200	Bacteria;Proteobacteria;Gammaproteobacteria;Pseudomonadales;Pseudomonadaceae;Pseudomonas;Pseudomonas sp.
201	Bacteria;Proteobacteria;Gammaproteobacteria;Pseudomonadales;Pseudomonadaceae;Pseudomonas;Pseudomonas sp.
202	Bacteria;Chlamydiae;Chlamydiia;Chlamydiales;Chlamydiaceae;Chlamydia;Chlamydia sp.
203	Bacteria;Firmicutes;Bacilli;Lactobacillales;Lactobacillaceae;Lactobacillus;Lactobacillus iners
204	Bacteria;Firmicutes;Bacilli;Lactobacillales;Lactobacillaceae;Lactobacillus;Lactobacillus iners
205	Bacteria;Firmicutes;Bacilli;Lactobacillales;Lactobacillaceae;Lactobacillus;Lactobacillus iners
206	Bacteria;Proteobacteria;Gammaproteobacteria;Pseudomonadales;Pseudomonadaceae;Pseudomonas;Pseudomonas viridiflava
207	Bacteria;Proteobacteria;Alphaproteobacteria;Rhizobiales;Hyphomicrobiaceae;Hyphomicrobium;Hyphomicrobium sp.
208	Bacteria;Proteobacteria;Gammaproteobacteria;Pseudomonadales;Moraxellaceae;Acinetobacter;Acinetobacter lwoffii
209	Bacteria;Proteobacteria;Betaproteobacteria;Neisseriales;Neisseriaceae;Neisseria;Neisseria sp.
210	Bacteria;Proteobacteria;Gammaproteobacteria;Enterobacteriales;Enterobacteriaceae;Morganella;Morganella morganii
211	Bacteria;Firmicutes;Bacilli;Lactobacillales;Lactobacillaceae;Lactobacillus;Lactobacillus iners
212	Bacteria;Firmicutes;Bacilli;Lactobacillales;Lactobacillaceae;Lactobacillus;Lactobacillus sp.
213	Bacteria;Proteobacteria;Gammaproteobacteria;Pseudomonadales;Pseudomonadaceae;Pseudomonas;Pseudomonas sp.
214	Bacteria;Firmicutes;Clostridia;Clostridiales;[Tissierellaceae];Peptoniphilus;Peptoniphilus sp.
215	Bacteria;Firmicutes;Bacilli;Lactobacillales;Lactobacillaceae;Lactobacillus;Lactobacillus sp.
216	Bacteria;Proteobacteria;Alphaproteobacteria;Rhizobiales
217	Bacteria;Proteobacteria;Betaproteobacteria;Burkholderiales;Oxalobacteraceae
218	Bacteria;Proteobacteria;Alphaproteobacteria;Rhizobiales;Brucellaceae
219	Bacteria;Firmicutes;Bacilli;Lactobacillales;Lactobacillaceae;Lactobacillus;Lactobacillus sp.
220	Bacteria;Firmicutes;Bacilli;Lactobacillales;Lactobacillaceae;Lactobacillus;Lactobacillus iners
221	Bacteria;Firmicutes;Bacilli;Lactobacillales;Lactobacillaceae;Lactobacillus;Lactobacillus sp.
222	Bacteria;Actinobacteria;Actinobacteria;Actinomycetales;Corynebacteriaceae;Corynebacterium;Corynebacterium sp.
223	Bacteria;Firmicutes;Clostridia;Clostridiales;[Tissierellaceae];1-68;1-68 sp.
224	Bacteria;Firmicutes;Clostridia;Clostridiales;Veillonellaceae;Veillonella;Veillonella sp.
225	Bacteria;Fusobacteria;Fusobacteriia;Fusobacteriales;Fusobacteriaceae;Fusobacterium;Fusobacterium sp.
226	Bacteria;Actinobacteria;Actinobacteria;Actinomycetales;Corynebacteriaceae;Corynebacterium;Corynebacterium sp.
227	Bacteria;Firmicutes;Bacilli;Lactobacillales;Lactobacillaceae;Lactobacillus;Lactobacillus iners
228	Bacteria;[Thermi];Deinococci;Deinococcales;Deinococcaceae;Deinococcus;Deinococcus sp.
229	Bacteria;Proteobacteria;Gammaproteobacteria;Pseudomonadales;Pseudomonadaceae;Pseudomonas;Pseudomonas sp.
230	Bacteria;Firmicutes;Bacilli;Lactobacillales;Lactobacillaceae;Lactobacillus;Lactobacillus iners
231	Bacteria;Firmicutes;Clostridia;Clostridiales;Lachnospiraceae
232	Bacteria;Firmicutes;Erysipelotrichi;Erysipelotrichales;Erysipelotrichaceae
233	Bacteria;Firmicutes;Bacilli;Lactobacillales;Lactobacillaceae;Lactobacillus;Lactobacillus sp.
234	Bacteria;Firmicutes;Bacilli;Lactobacillales;Lactobacillaceae;Lactobacillus;Lactobacillus sp.
235	Bacteria;Firmicutes;Clostridia;Clostridiales;Clostridiaceae;Proteiniclasticum;Proteiniclasticum sp.
236	Bacteria;Proteobacteria;Alphaproteobacteria;Sphingomonadales;Sphingomonadaceae;Sphingomonas;Sphingomonas sp.
237	Bacteria;Proteobacteria;Gammaproteobacteria;Pseudomonadales;Pseudomonadaceae;Pseudomonas;Pseudomonas sp.
238	Bacteria;Proteobacteria;Gammaproteobacteria;Xanthomonadales;Xanthomonadaceae;Stenotrophomonas;Stenotrophomonas sp.
239	Bacteria;Firmicutes;Clostridia;Clostridiales;Ruminococcaceae
240	Bacteria;Actinobacteria;Actinobacteria;Actinomycetales;Actinomycetaceae
241	Bacteria;Proteobacteria;Gammaproteobacteria;Pseudomonadales;Pseudomonadaceae;Pseudomonas;Pseudomonas sp.
242	Bacteria;Proteobacteria;Gammaproteobacteria;Enterobacteriales;Enterobacteriaceae;Serratia;Serratia marcescens
243	Bacteria;Firmicutes;Bacilli;Lactobacillales;Streptococcaceae;Streptococcus;Streptococcus sp.
244	Bacteria;Firmicutes;Clostridia;Clostridiales;Veillonellaceae;Phascolarctobacterium;Phascolarctobacterium sp.
245	Bacteria;Firmicutes;Bacilli;Lactobacillales;Aerococcaceae;Alkalibacterium;Alkalibacterium sp.
246	Bacteria;Firmicutes;Bacilli;Lactobacillales;Lactobacillaceae;Lactobacillus;Lactobacillus sp.
247	Bacteria;Bacteroidetes;Bacteroidia;Bacteroidales;Porphyromonadaceae;Dysgonomonas;Dysgonomonas sp.
248	Bacteria;Fusobacteria;Fusobacteriia;Fusobacteriales;Leptotrichiaceae
249	Bacteria;Bacteroidetes;Sphingobacteriia;Sphingobacteriales;Sphingobacteriaceae;Sphingobacterium;Sphingobacterium multivorum
250	Bacteria;Proteobacteria;Gammaproteobacteria;Pseudomonadales;Moraxellaceae
251	Bacteria;Firmicutes;Clostridia;Clostridiales;Lachnospiraceae
252	Bacteria;Proteobacteria;Betaproteobacteria;Rhodocyclales;Rhodocyclaceae
253	Bacteria;Proteobacteria;Alphaproteobacteria;Sphingomonadales;Sphingomonadaceae;Sphingomonas;Sphingomonas sp.
254	Bacteria;Proteobacteria;Alphaproteobacteria;Sphingomonadales;Sphingomonadaceae
255	Bacteria;Firmicutes;Clostridia;Clostridiales;Lachnospiraceae
256	Bacteria;Firmicutes;Bacilli;Lactobacillales;Lactobacillaceae;Lactobacillus;Lactobacillus iners
257	Bacteria;Firmicutes;Bacilli;Bacillales;Staphylococcaceae;Salinicoccus;Salinicoccus sp.
258	Bacteria;Proteobacteria;Betaproteobacteria;Burkholderiales;Oxalobacteraceae;Ralstonia;Ralstonia sp.
259	Bacteria;Firmicutes;Bacilli;Lactobacillales;Lactobacillaceae;Lactobacillus;Lactobacillus sp.
260	Bacteria;Bacteroidetes;Bacteroidia;Bacteroidales;Porphyromonadaceae
261	Bacteria;Actinobacteria;Actinobacteria;Actinomycetales;Micrococcaceae
262	Bacteria;Firmicutes;Clostridia;Clostridiales;Ruminococcaceae
263	Bacteria;Firmicutes;Clostridia;Clostridiales;[Tissierellaceae];Anaerococcus;Anaerococcus sp.
264	Bacteria;Firmicutes;Clostridia;Clostridiales
265	Bacteria;Firmicutes;Clostridia;Clostridiales;Lachnospiraceae;Moryella;Moryella sp.
266	Bacteria;Actinobacteria;Actinobacteria;Actinomycetales;Micrococcaceae
267	Bacteria;Firmicutes;Bacilli;Lactobacillales;Lactobacillaceae;Lactobacillus;Lactobacillus sp.
268	Bacteria;Proteobacteria;Alphaproteobacteria;Sphingomonadales;Sphingomonadaceae;Sphingomonas;Sphingomonas sp.
269	Bacteria;Bacteroidetes;Flavobacteriia;Flavobacteriales;[Weeksellaceae];Chryseobacterium;Chryseobacterium sp.
270	Bacteria;Firmicutes;Bacilli;Lactobacillales;Lactobacillaceae;Lactobacillus;Lactobacillus sp.
271	Bacteria;Firmicutes;Clostridia;Clostridiales;Veillonellaceae;Megasphaera;Megasphaera sp.
272	Bacteria;Firmicutes;Bacilli;Lactobacillales;Lactobacillaceae;Lactobacillus;Lactobacillus iners
273	Bacteria;Firmicutes;Clostridia;Clostridiales;[Mogibacteriaceae]
274	Bacteria;Firmicutes;Clostridia;Clostridiales;[Tissierellaceae];Peptoniphilus;Peptoniphilus sp.
275	Bacteria;Firmicutes;Clostridia;Clostridiales;Eubacteriaceae;Acetobacterium;Acetobacterium sp.
276	Bacteria;Firmicutes;Clostridia;Clostridiales;Peptostreptococcaceae
277	Bacteria;Firmicutes;Clostridia;Clostridiales;[Tissierellaceae];Sedimentibacter;Sedimentibacter sp.
278	Bacteria;Firmicutes;Bacilli;Lactobacillales;Lactobacillaceae;Lactobacillus;Lactobacillus sp.
279	Bacteria;Firmicutes;Bacilli;Lactobacillales;Lactobacillaceae;Lactobacillus;Lactobacillus iners
280	Bacteria;Firmicutes;Bacilli;Lactobacillales;Lactobacillaceae;Lactobacillus;Lactobacillus iners
281	Bacteria;Bacteroidetes;Bacteroidia;Bacteroidales;Porphyromonadaceae;Dysgonomonas;Dysgonomonas sp.
282	Bacteria;Proteobacteria;Gammaproteobacteria;Pseudomonadales;Moraxellaceae;Acinetobacter;Acinetobacter sp.
283	Bacteria;Firmicutes;Clostridia;Clostridiales;Lachnospiraceae
284	Bacteria;Firmicutes;Clostridia;Clostridiales;Ruminococcaceae
285	Bacteria;Firmicutes;Bacilli;Lactobacillales;Streptococcaceae;Streptococcus;Streptococcus sp.
286	Bacteria;Proteobacteria;Betaproteobacteria;Burkholderiales;Oxalobacteraceae
287	Bacteria;Proteobacteria;Gammaproteobacteria;Pseudomonadales;Pseudomonadaceae;Pseudomonas;Pseudomonas sp.
288	Bacteria;Firmicutes;Bacilli;Lactobacillales;Streptococcaceae;Streptococcus;Streptococcus sp.
289	Bacteria;Firmicutes;Bacilli;Lactobacillales;Streptococcaceae;Streptococcus;Streptococcus sp.
290	Bacteria;Firmicutes;Bacilli;Lactobacillales;Streptococcaceae;Streptococcus;Streptococcus sp.
291	Bacteria;Firmicutes;Bacilli;Lactobacillales;Lactobacillaceae;Lactobacillus;Lactobacillus iners
292	Bacteria;Firmicutes;Clostridia;Clostridiales;Lachnospiraceae;Blautia;Blautia sp.
293	Bacteria;Proteobacteria;Alphaproteobacteria;Rhizobiales
294	Bacteria;Bacteroidetes;Bacteroidia;Bacteroidales;Prevotellaceae;Prevotella;Prevotella copri
295	Bacteria;Firmicutes;Bacilli;Lactobacillales;Streptococcaceae;Streptococcus;Streptococcus sp.
296	Bacteria;Firmicutes;Bacilli;Lactobacillales;Streptococcaceae;Streptococcus;Streptococcus sp.
297	Bacteria;Proteobacteria;Alphaproteobacteria;Sphingomonadales;Sphingomonadaceae;Sphingobium;Sphingobium sp.
298	Bacteria;Firmicutes;Clostridia;Clostridiales;Peptococcaceae;Peptococcus;Peptococcus sp.
299	Bacteria;Firmicutes;Bacilli;Lactobacillales;Lactobacillaceae;Lactobacillus;Lactobacillus iners
300	Bacteria;Firmicutes;Bacilli;Bacillales;Bacillaceae;Bacillus;Bacillus sp.
301	Bacteria;Tenericutes;Mollicutes;Mycoplasmatales;Mycoplasmataceae;Mycoplasma;Mycoplasma sp.
302	Bacteria;Firmicutes;Bacilli;Bacillales;Paenibacillaceae;Paenibacillus;Paenibacillus sp.
303	Bacteria;Firmicutes;Bacilli;Lactobacillales;Lactobacillaceae;Lactobacillus;Lactobacillus iners
304	Bacteria;Firmicutes;Clostridia;Clostridiales;[Tissierellaceae];Peptoniphilus;Peptoniphilus sp.
305	Bacteria;Firmicutes;Clostridia;Clostridiales;Lachnospiraceae
306	Bacteria;Firmicutes;Bacilli;Lactobacillales;Lactobacillaceae;Lactobacillus;Lactobacillus iners
307	Bacteria;Actinobacteria;Actinobacteria;Actinomycetales;Corynebacteriaceae;Corynebacterium;Corynebacterium sp.
308	Bacteria;Firmicutes;Bacilli;Bacillales;Listeriaceae;Brochothrix;Brochothrix sp.
309	Bacteria;Fusobacteria;Fusobacteriia;Fusobacteriales;Leptotrichiaceae;Sneathia;Sneathia sp.
310	Bacteria;Proteobacteria;Betaproteobacteria;Burkholderiales;Oxalobacteraceae;Janthinobacterium;Janthinobacterium lividum
311	Bacteria;Firmicutes;Clostridia;Clostridiales;Veillonellaceae;Dialister;Dialister sp.
312	Bacteria;Proteobacteria;Alphaproteobacteria;Sphingomonadales;Sphingomonadaceae;Blastomonas;Blastomonas natatoria
313	Bacteria;Proteobacteria;Alphaproteobacteria;Rhizobiales;Hyphomicrobiaceae;Devosia;Devosia sp.
314	Bacteria;Firmicutes;Bacilli;Lactobacillales;Lactobacillaceae;Lactobacillus;Lactobacillus iners
315	Bacteria;Actinobacteria;Actinobacteria;Actinomycetales;Corynebacteriaceae;Corynebacterium;Corynebacterium sp.
316	Bacteria;Firmicutes;Bacilli;Lactobacillales;Lactobacillaceae;Lactobacillus;Lactobacillus iners
317	Bacteria;Bacteroidetes;Bacteroidia;Bacteroidales;Prevotellaceae;Prevotella;Prevotella sp.
318	Bacteria;Firmicutes;Bacilli;Lactobacillales;Lactobacillaceae;Lactobacillus;Lactobacillus iners
319	Bacteria;Proteobacteria;Gammaproteobacteria;Pseudomonadales;Pseudomonadaceae;Pseudomonas;Pseudomonas sp.
320	Bacteria;Firmicutes;Clostridia;Clostridiales;[Tissierellaceae];Peptoniphilus;Peptoniphilus sp.
321	Bacteria;Firmicutes;Clostridia;Clostridiales;[Tissierellaceae];ph2;ph2 sp.
322	Bacteria;Proteobacteria;Betaproteobacteria;Burkholderiales;Comamonadaceae;Delftia;Delftia sp.
323	Bacteria;Actinobacteria;Actinobacteria;Actinomycetales;Actinomycetaceae;Actinomyces;Actinomyces sp.
324	Bacteria;Firmicutes;Erysipelotrichi;Erysipelotrichales;Erysipelotrichaceae
325	Bacteria;Firmicutes;Bacilli;Lactobacillales;Lactobacillaceae;Lactobacillus;Lactobacillus iners
326	Bacteria;Proteobacteria;Gammaproteobacteria;Pseudomonadales;Moraxellaceae;Acinetobacter;Acinetobacter johnsonii
327	Bacteria;Proteobacteria;Gammaproteobacteria;Pseudomonadales;Pseudomonadaceae;Pseudomonas;Pseudomonas viridiflava
328	Bacteria;Proteobacteria;Gammaproteobacteria;Pseudomonadales;Pseudomonadaceae;Pseudomonas;Pseudomonas fragi
329	Bacteria;Firmicutes;Bacilli;Lactobacillales;Lactobacillaceae;Lactobacillus;Lactobacillus iners
330	Bacteria;Actinobacteria;Actinobacteria;Bifidobacteriales;Bifidobacteriaceae
331	Bacteria;Bacteroidetes;Bacteroidia;Bacteroidales;Porphyromonadaceae;Dysgonomonas;Dysgonomonas sp.
332	Bacteria;Proteobacteria;Alphaproteobacteria;Sphingomonadales;Sphingomonadaceae;Novosphingobium;Novosphingobium sp.
333	Bacteria;Actinobacteria;Actinobacteria;Actinomycetales;Brevibacteriaceae;Brevibacterium;Brevibacterium sp.
334	Bacteria;Proteobacteria;Betaproteobacteria;Burkholderiales;Oxalobacteraceae
335	Bacteria;Firmicutes;Bacilli;Lactobacillales;Lactobacillaceae;Lactobacillus;Lactobacillus iners
336	Bacteria;Firmicutes;Bacilli;Lactobacillales;Enterococcaceae;Enterococcus;Enterococcus casseliflavus
337	Bacteria;Actinobacteria;Actinobacteria;Actinomycetales;Mycobacteriaceae;Mycobacterium;Mycobacterium sp.
338	Bacteria;Actinobacteria;Actinobacteria;Actinomycetales;Nocardiaceae;Rhodococcus;Rhodococcus sp.
339	Bacteria;Firmicutes;Bacilli;Lactobacillales;Lactobacillaceae;Lactobacillus;Lactobacillus iners
340	Bacteria;Proteobacteria;Alphaproteobacteria;Sphingomonadales;Sphingomonadaceae;Sphingomonas;Sphingomonas sp.
341	Bacteria;Firmicutes;Bacilli;Lactobacillales;Streptococcaceae;Streptococcus;Streptococcus sp.
342	Bacteria;Firmicutes;Bacilli;Lactobacillales;Lactobacillaceae;Lactobacillus;Lactobacillus iners
343	Bacteria;Proteobacteria;Alphaproteobacteria;Rhizobiales;Brucellaceae;Ochrobactrum;Ochrobactrum sp.
344	Bacteria;Firmicutes;Bacilli;Lactobacillales;Lactobacillaceae;Lactobacillus;Lactobacillus sp.
345	Bacteria;Firmicutes;Bacilli;Lactobacillales;Aerococcaceae
346	Bacteria;Proteobacteria;Gammaproteobacteria;Pseudomonadales;Pseudomonadaceae
347	Bacteria;Proteobacteria;Betaproteobacteria;Burkholderiales;Comamonadaceae
348	Bacteria;Proteobacteria;Alphaproteobacteria;Rhodospirillales;Acetobacteraceae;Roseomonas;Roseomonas mucosa
349	Bacteria;Bacteroidetes;Bacteroidia;Bacteroidales;Bacteroidaceae;Bacteroides;Bacteroides sp.
350	Bacteria;Firmicutes;Bacilli;Lactobacillales;Lactobacillaceae;Lactobacillus;Lactobacillus iners
351	Bacteria;Proteobacteria;Betaproteobacteria;Burkholderiales;Comamonadaceae
352	Bacteria;Actinobacteria;Actinobacteria;Actinomycetales;Intrasporangiaceae
353	Bacteria;Actinobacteria;Coriobacteriia;Coriobacteriales;Coriobacteriaceae;Atopobium;Atopobium sp.
354	Bacteria;Firmicutes;Clostridia;Clostridiales;Ruminococcaceae;Ruminococcus;Ruminococcus sp.
355	Bacteria;Firmicutes;Bacilli;Lactobacillales;Lactobacillaceae;Lactobacillus;Lactobacillus sp.
356	Bacteria;Proteobacteria;Betaproteobacteria;Burkholderiales;Alcaligenaceae
357	Bacteria;Firmicutes;Bacilli;Bacillales;Planococcaceae;Sporosarcina;Sporosarcina sp.
359	Bacteria;Firmicutes;Bacilli;Lactobacillales;Lactobacillaceae;Lactobacillus;Lactobacillus sp.
360	Bacteria;Firmicutes;Bacilli;Lactobacillales;Lactobacillaceae;Lactobacillus;Lactobacillus iners
361	Bacteria;Firmicutes;Bacilli;Lactobacillales;Enterococcaceae;Enterococcus;Enterococcus sp.
362	Bacteria;Firmicutes;Bacilli;Lactobacillales;Lactobacillaceae;Lactobacillus;Lactobacillus iners
363	Bacteria;Firmicutes;Clostridia;Clostridiales;[Tissierellaceae];Peptoniphilus;Peptoniphilus sp.
364	Bacteria;Proteobacteria;Alphaproteobacteria;Rickettsiales;Rickettsiaceae;Rickettsia;Rickettsia sp.
365	Bacteria;Proteobacteria;Gammaproteobacteria;Xanthomonadales;Xanthomonadaceae;Stenotrophomonas;Stenotrophomonas acidaminiphila
366	Bacteria;Actinobacteria;Actinobacteria;Actinomycetales;Corynebacteriaceae;Corynebacterium;Corynebacterium sp.
367	Bacteria;Tenericutes;Mollicutes;RF39
368	Bacteria;Firmicutes;Bacilli;Bacillales;Bacillaceae;Bacillus;Bacillus sp.
369	Bacteria;Firmicutes;Bacilli;Lactobacillales;Lactobacillaceae;Lactobacillus;Lactobacillus iners
370	Bacteria;Proteobacteria;Betaproteobacteria;Burkholderiales;Comamonadaceae;Comamonas;Comamonas sp.
371	Bacteria;Bacteroidetes;Bacteroidia;Bacteroidales;Porphyromonadaceae;Porphyromonas;Porphyromonas sp.
372	Bacteria;Firmicutes;Bacilli;Lactobacillales;Lactobacillaceae;Lactobacillus;Lactobacillus iners
373	Bacteria;Proteobacteria;Betaproteobacteria;Burkholderiales;Comamonadaceae
374	Bacteria;Firmicutes;Bacilli;Lactobacillales;Aerococcaceae;Alkalibacterium;Alkalibacterium sp.
375	Bacteria;Firmicutes;Bacilli;Bacillales;Bacillaceae;Bacillus;Bacillus cereus
376	Bacteria;Firmicutes;Bacilli;Lactobacillales;Lactobacillaceae;Lactobacillus;Lactobacillus sp.
377	Bacteria;Bacteroidetes;Bacteroidia;Bacteroidales;Prevotellaceae;Prevotella;Prevotella sp.
378	Bacteria;Proteobacteria;Betaproteobacteria;Burkholderiales;Comamonadaceae
379	Bacteria;Bacteroidetes;Bacteroidia;Bacteroidales;Prevotellaceae;Prevotella;Prevotella sp.
380	Bacteria;Proteobacteria;Alphaproteobacteria;Rhodobacterales;Rhodobacteraceae
381	Bacteria;Firmicutes;Bacilli;Bacillales;Paenibacillaceae;Paenibacillus;Paenibacillus sp.
382	Bacteria;[Thermi];Deinococci;Deinococcales;Deinococcaceae;Deinococcus;Deinococcus sp.
383	Bacteria;Proteobacteria;Alphaproteobacteria;Sphingomonadales;Sphingomonadaceae
384	Bacteria;Firmicutes;Bacilli;Lactobacillales;Lactobacillaceae;Lactobacillus;Lactobacillus iners
385	Bacteria;Firmicutes;Bacilli;Lactobacillales;Lactobacillaceae;Lactobacillus;Lactobacillus iners
386	Bacteria;Firmicutes;Clostridia;Clostridiales;Lachnospiraceae
387	Bacteria;Proteobacteria;Alphaproteobacteria;Rhodobacterales;Rhodobacteraceae
388	Bacteria;Bacteroidetes;Bacteroidia;Bacteroidales;Prevotellaceae;Prevotella;Prevotella sp.
389	Bacteria;Actinobacteria;Actinobacteria;Bifidobacteriales;Bifidobacteriaceae
390	Bacteria;Proteobacteria;Gammaproteobacteria;Enterobacteriales;Enterobacteriaceae;Providencia;Providencia sp.
391	Bacteria;Proteobacteria;Epsilonproteobacteria;Campylobacterales;Campylobacteraceae;Campylobacter;Campylobacter sp.
392	Bacteria;Firmicutes;Bacilli;Lactobacillales;Lactobacillaceae;Lactobacillus;Lactobacillus iners
393	Bacteria;Firmicutes;Bacilli;Bacillales;Staphylococcaceae;Macrococcus;Macrococcus caseolyticus
394	Bacteria;Proteobacteria;Alphaproteobacteria;Rhizobiales;Methylobacteriaceae;Methylobacterium;Methylobacterium sp.
395	Bacteria;Firmicutes;Bacilli;Bacillales;Staphylococcaceae;Staphylococcus;Staphylococcus sp.
396	Bacteria;Bacteroidetes;Bacteroidia;Bacteroidales
397	Bacteria;Firmicutes;Bacilli;Lactobacillales;Lactobacillaceae;Lactobacillus;Lactobacillus iners
398	Bacteria;Firmicutes;Bacilli;Lactobacillales;Lactobacillaceae;Lactobacillus;Lactobacillus iners
399	Bacteria;Actinobacteria;Actinobacteria;Actinomycetales;Microbacteriaceae;Agromyces;Agromyces sp.
400	Bacteria;Proteobacteria;Gammaproteobacteria;Enterobacteriales;Enterobacteriaceae
401	Bacteria;Proteobacteria;Alphaproteobacteria;Rhizobiales;Methylobacteriaceae
402	Bacteria;Actinobacteria;Actinobacteria;Actinomycetales;Microbacteriaceae;Microbacterium;Microbacterium sp.
403	Bacteria;Proteobacteria;Gammaproteobacteria;Alteromonadales;Shewanellaceae;Shewanella;Shewanella sp.
404	Bacteria;Actinobacteria;Actinobacteria;Bifidobacteriales;Bifidobacteriaceae
406	Bacteria;Proteobacteria;Gammaproteobacteria;Pseudomonadales;Moraxellaceae;Acinetobacter;Acinetobacter sp.
407	Bacteria;Actinobacteria;Coriobacteriia;Coriobacteriales;Coriobacteriaceae
408	Bacteria;Proteobacteria;Alphaproteobacteria;Sphingomonadales;Sphingomonadaceae
409	Bacteria;Proteobacteria;Alphaproteobacteria;Rhizobiales
410	Bacteria;Firmicutes;Clostridia;Clostridiales
411	Bacteria;Actinobacteria;Actinobacteria;Actinomycetales;Nakamurellaceae
412	Bacteria;Proteobacteria;Alphaproteobacteria;Rhodobacterales;Rhodobacteraceae;Amaricoccus;Amaricoccus sp.
413	Bacteria;Proteobacteria;Betaproteobacteria;Burkholderiales;Burkholderiaceae;Burkholderia;Burkholderia sp.
414	Bacteria;Firmicutes;Bacilli;Lactobacillales;Lactobacillaceae;Lactobacillus;Lactobacillus sp.
415	Bacteria;Proteobacteria;Gammaproteobacteria;Pseudomonadales;Pseudomonadaceae;Pseudomonas;Pseudomonas sp.
416	Bacteria;Cyanobacteria;4C0d-2;MLE1-12
417	Bacteria;Proteobacteria;Alphaproteobacteria;Rhizobiales;Brucellaceae;Ochrobactrum;Ochrobactrum sp.
418	Bacteria;Bacteroidetes;Flavobacteriia;Flavobacteriales;Flavobacteriaceae;Myroides;Myroides sp.
419	Bacteria;Firmicutes;Clostridia;Clostridiales;[Tissierellaceae]
420	Bacteria;Actinobacteria;Actinobacteria;Actinomycetales;Actinomycetaceae;Arcanobacterium;Arcanobacterium sp.
421	Bacteria;Firmicutes;Bacilli;Lactobacillales;Lactobacillaceae;Lactobacillus;Lactobacillus iners
422	Bacteria;Actinobacteria;Actinobacteria;Actinomycetales;Corynebacteriaceae;Corynebacterium;Corynebacterium sp.
423	Bacteria;Firmicutes;Clostridia;Clostridiales;Ruminococcaceae;Oscillospira;Oscillospira sp.
424	Bacteria;Firmicutes;Bacilli;Lactobacillales;Lactobacillaceae;Lactobacillus;Lactobacillus iners
425	Bacteria;Firmicutes;Bacilli;Lactobacillales;Lactobacillaceae;Lactobacillus;Lactobacillus sp.
426	Bacteria;Actinobacteria;Actinobacteria;Bifidobacteriales;Bifidobacteriaceae
427	Bacteria;Firmicutes;Bacilli;Lactobacillales;Enterococcaceae;Vagococcus;Vagococcus sp.
428	Bacteria;Proteobacteria;Betaproteobacteria;Burkholderiales;Comamonadaceae;Tepidimonas;Tepidimonas sp.
429	Bacteria;Proteobacteria;Alphaproteobacteria;Rhizobiales;Methylobacteriaceae
430	Bacteria;Firmicutes;Bacilli;Lactobacillales;Streptococcaceae;Lactococcus;Lactococcus sp.
431	Bacteria;Firmicutes;Bacilli;Bacillales;Planococcaceae
432	Bacteria;Proteobacteria;Gammaproteobacteria;Pseudomonadales;Pseudomonadaceae;Pseudomonas;Pseudomonas sp.
433	Bacteria;Firmicutes;Bacilli;Lactobacillales;Streptococcaceae;Streptococcus;Streptococcus sp.
434	Bacteria;Actinobacteria;Actinobacteria;Actinomycetales;Nocardioidaceae
435	Bacteria;Proteobacteria;Gammaproteobacteria;Pseudomonadales;Pseudomonadaceae
436	Bacteria;Proteobacteria;Gammaproteobacteria;Pasteurellales;Pasteurellaceae;Haemophilus;Haemophilus parainfluenzae
437	Bacteria;Actinobacteria;Actinobacteria;Actinomycetales;Corynebacteriaceae;Corynebacterium;Corynebacterium sp.
438	Bacteria;Proteobacteria;Gammaproteobacteria;Pseudomonadales;Pseudomonadaceae;Pseudomonas;Pseudomonas sp.
439	Bacteria;Actinobacteria;Actinobacteria;Actinomycetales;Corynebacteriaceae;Corynebacterium;Corynebacterium sp.
440	Bacteria;Actinobacteria;Actinobacteria;Actinomycetales;Micrococcaceae;Nesterenkonia;Nesterenkonia sp.
441	Bacteria;Firmicutes;Bacilli;Lactobacillales;Streptococcaceae;Streptococcus;Streptococcus sp.
442	Bacteria;Actinobacteria;Actinobacteria;Actinomycetales;Propionibacteriaceae
443	Bacteria;Proteobacteria;Alphaproteobacteria;Sphingomonadales;Sphingomonadaceae
444	Bacteria;Actinobacteria;Actinobacteria;Bifidobacteriales;Bifidobacteriaceae
445	Bacteria;Bacteroidetes;Bacteroidia;Bacteroidales;Prevotellaceae;Prevotella;Prevotella sp.
446	Bacteria;Proteobacteria;Gammaproteobacteria;Alteromonadales;[Chromatiaceae]
447	Bacteria;Proteobacteria;Gammaproteobacteria;Enterobacteriales;Enterobacteriaceae
448	Bacteria;Firmicutes;Clostridia;Clostridiales;Ruminococcaceae
449	Bacteria;Actinobacteria;Actinobacteria;Actinomycetales;Micrococcaceae
450	Bacteria;Firmicutes;Bacilli;Lactobacillales;Lactobacillaceae;Lactobacillus;Lactobacillus sp.
451	Bacteria;Firmicutes;Bacilli;Lactobacillales;Lactobacillaceae;Lactobacillus;Lactobacillus iners
452	Bacteria;Firmicutes;Clostridia;Clostridiales;Clostridiaceae;Alkaliphilus;Alkaliphilus sp.
453	Bacteria;Firmicutes;Bacilli;Bacillales;Bacillaceae;Natronobacillus;Natronobacillus sp.
454	Bacteria;Firmicutes;Clostridia;Clostridiales;[Tissierellaceae];Sedimentibacter;Sedimentibacter sp.
455	Bacteria;Firmicutes;Bacilli;Lactobacillales;Lactobacillaceae;Lactobacillus;Lactobacillus iners
456	Bacteria;Actinobacteria;Actinobacteria;Bifidobacteriales;Bifidobacteriaceae
457	Bacteria;Firmicutes;Clostridia;Clostridiales;[Tissierellaceae];Anaerococcus;Anaerococcus sp.
458	Bacteria;Actinobacteria;Actinobacteria;Actinomycetales;Actinomycetaceae;Actinomyces;Actinomyces sp.
459	Bacteria;Tenericutes;Mollicutes;Mycoplasmatales;Mycoplasmataceae;Ureaplasma;Ureaplasma sp.
460	Bacteria;Proteobacteria;Gammaproteobacteria;Pseudomonadales;Pseudomonadaceae;Pseudomonas;Pseudomonas fragi
461	Bacteria;Proteobacteria;Alphaproteobacteria;Rhodospirillales
462	Bacteria;Actinobacteria;Actinobacteria;Actinomycetales;Dermabacteraceae;Brachybacterium;Brachybacterium conglomeratum
463	Bacteria;Firmicutes;Erysipelotrichi;Erysipelotrichales;Erysipelotrichaceae;Erysipelothrix;Erysipelothrix sp.
464	Bacteria;Bacteroidetes;Bacteroidia;Bacteroidales;Prevotellaceae;Prevotella;Prevotella sp.
465	Bacteria;Proteobacteria;Gammaproteobacteria;Xanthomonadales;Xanthomonadaceae;Pseudoxanthomonas;Pseudoxanthomonas sp.
466	Bacteria;Actinobacteria;Actinobacteria;Bifidobacteriales;Bifidobacteriaceae;Bifidobacterium;Bifidobacterium sp.
467	Bacteria;Firmicutes;Bacilli;Lactobacillales;Lactobacillaceae;Lactobacillus;Lactobacillus iners
468	Bacteria;Firmicutes;Bacilli;Bacillales;Staphylococcaceae;Jeotgalicoccus;Jeotgalicoccus sp.
469	Bacteria;Firmicutes;Clostridia;Clostridiales;Veillonellaceae;Veillonella;Veillonella dispar
470	Bacteria;Firmicutes;Bacilli;Lactobacillales;Lactobacillaceae;Lactobacillus;Lactobacillus iners
471	Bacteria;Proteobacteria;Alphaproteobacteria;Rhizobiales;Methylobacteriaceae
472	Bacteria;Proteobacteria;Alphaproteobacteria;Rhizobiales;Bradyrhizobiaceae
473	Bacteria;Firmicutes;Bacilli;Lactobacillales;Lactobacillaceae;Lactobacillus;Lactobacillus sp.
474	Bacteria;Proteobacteria;Betaproteobacteria;Burkholderiales;Comamonadaceae;Delftia;Delftia sp.
475	Bacteria;Firmicutes;Erysipelotrichi;Erysipelotrichales;Erysipelotrichaceae;Allobaculum;Allobaculum sp.
476	Bacteria;Proteobacteria;Gammaproteobacteria;Pseudomonadales;Pseudomonadaceae;Pseudomonas;Pseudomonas fragi
477	Bacteria;Fusobacteria;Fusobacteriia;Fusobacteriales;Fusobacteriaceae;Fusobacterium;Fusobacterium sp.
478	Bacteria;Bacteroidetes;Bacteroidia;Bacteroidales;Prevotellaceae;Prevotella;Prevotella sp.
479	Bacteria;Firmicutes;Bacilli;Lactobacillales;Lactobacillaceae;Lactobacillus;Lactobacillus iners
480	Bacteria;Proteobacteria;Gammaproteobacteria;Vibrionales;Vibrionaceae;Vibrio;Vibrio sp.
481	Bacteria;Firmicutes;Bacilli;Lactobacillales;Lactobacillaceae;Lactobacillus;Lactobacillus iners
482	Bacteria;Proteobacteria;Gammaproteobacteria;Pseudomonadales;Pseudomonadaceae;Pseudomonas;Pseudomonas sp.
483	Bacteria;Proteobacteria;Betaproteobacteria;Methylophilales;Methylophilaceae
484	Bacteria;Firmicutes;Bacilli;Lactobacillales;Lactobacillaceae;Lactobacillus;Lactobacillus iners
485	Bacteria;Proteobacteria;Alphaproteobacteria;Rhizobiales;Bradyrhizobiaceae
486	Bacteria;Proteobacteria;Alphaproteobacteria;Sphingomonadales
487	Bacteria;Firmicutes;Erysipelotrichi;Erysipelotrichales;Erysipelotrichaceae
488	Bacteria;Actinobacteria;Actinobacteria;Actinomycetales;Dietziaceae;Dietzia;Dietzia sp.
489	Bacteria;Firmicutes;Bacilli;Lactobacillales;Lactobacillaceae;Lactobacillus;Lactobacillus iners
490	Bacteria;Firmicutes;Bacilli;Lactobacillales;Lactobacillaceae;Lactobacillus;Lactobacillus iners
491	Bacteria;Firmicutes;Clostridia;Clostridiales;Peptostreptococcaceae
492	Bacteria;Firmicutes;Bacilli;Bacillales;Paenibacillaceae;Paenibacillus;Paenibacillus sp.
493	Bacteria;Proteobacteria;Alphaproteobacteria;Rhodobacterales;Rhodobacteraceae
494	Bacteria;Proteobacteria;Betaproteobacteria;Burkholderiales;Alcaligenaceae;Sutterella;Sutterella sp.
495	Bacteria;Proteobacteria;Gammaproteobacteria;Pseudomonadales;Pseudomonadaceae;Pseudomonas;Pseudomonas viridiflava
496	Bacteria;Proteobacteria;Betaproteobacteria;Methylophilales;Methylophilaceae;Methylotenera;Methylotenera mobilis
497	Bacteria;Firmicutes;Bacilli;Gemellales;Gemellaceae
498	Bacteria;Proteobacteria;Gammaproteobacteria;Pseudomonadales;Pseudomonadaceae;Pseudomonas;Pseudomonas viridiflava
499	Bacteria;Firmicutes;Bacilli;Bacillales;Staphylococcaceae;Staphylococcus;Staphylococcus sp.
500	Bacteria;Firmicutes;Bacilli;Lactobacillales;Lactobacillaceae;Lactobacillus;Lactobacillus iners
501	Bacteria;Actinobacteria;Actinobacteria;Bifidobacteriales;Bifidobacteriaceae
502	Bacteria;Bacteroidetes;Sphingobacteriia;Sphingobacteriales;Sphingobacteriaceae;Sphingobacterium;Sphingobacterium sp.
503	Bacteria;Actinobacteria;Actinobacteria;Actinomycetales;Micrococcaceae;Arthrobacter;Arthrobacter sp.
504	Bacteria;Proteobacteria;Gammaproteobacteria;Xanthomonadales;Xanthomonadaceae;Pseudoxanthomonas;Pseudoxanthomonas mexicana
505	Bacteria;Bacteroidetes;Bacteroidia;Bacteroidales;Prevotellaceae;Prevotella;Prevotella sp.
506	Bacteria;Bacteroidetes;Flavobacteriia;Flavobacteriales;Flavobacteriaceae;Flavobacterium;Flavobacterium sp.
507	Bacteria;Proteobacteria;Gammaproteobacteria;Pseudomonadales;Pseudomonadaceae;Pseudomonas;Pseudomonas viridiflava
508	Bacteria;Proteobacteria;Alphaproteobacteria;Sphingomonadales;Sphingomonadaceae;Sphingobium;Sphingobium sp.
509	Bacteria;Firmicutes;Clostridia;Clostridiales;[Tissierellaceae];Sedimentibacter;Sedimentibacter sp.
510	Bacteria;Firmicutes;Clostridia;Clostridiales;[Tissierellaceae]
511	Bacteria;Firmicutes;Clostridia;Clostridiales
512	Bacteria;Proteobacteria;Alphaproteobacteria;Sphingomonadales;Erythrobacteraceae
513	Bacteria;Firmicutes;Bacilli;Lactobacillales;Aerococcaceae
514	Bacteria;Firmicutes;Bacilli;Lactobacillales;Lactobacillaceae;Lactobacillus;Lactobacillus sp.
515	Bacteria;Firmicutes;Bacilli;Bacillales;Paenibacillaceae;Paenibacillus;Paenibacillus sp.
516	Bacteria;Actinobacteria;Actinobacteria;Actinomycetales;Nocardioidaceae
517	Bacteria;Firmicutes;Bacilli;Bacillales;Bacillaceae;Bacillus;Bacillus selenatarsenatis
518	Bacteria;Bacteroidetes;Bacteroidia;Bacteroidales;Porphyromonadaceae;Porphyromonas;Porphyromonas sp.
519	Bacteria;Firmicutes;Erysipelotrichi;Erysipelotrichales;Erysipelotrichaceae
520	Bacteria;Firmicutes;Bacilli;Lactobacillales;Lactobacillaceae;Lactobacillus;Lactobacillus iners
521	Bacteria;Proteobacteria;Gammaproteobacteria;Enterobacteriales;Enterobacteriaceae
522	Bacteria;Firmicutes;Bacilli;Bacillales;Paenibacillaceae;Paenibacillus;Paenibacillus sp.
523	Bacteria;Firmicutes;Bacilli;Lactobacillales;Lactobacillaceae;Lactobacillus;Lactobacillus sp.
524	Bacteria;Firmicutes;Clostridia;Clostridiales;[Tissierellaceae];Tissierella_Soehngenia;Tissierella_Soehngenia sp.
525	Bacteria;Bacteroidetes;Bacteroidia;Bacteroidales;Prevotellaceae;Prevotella;Prevotella sp.
526	Bacteria;Firmicutes;Bacilli;Lactobacillales;Lactobacillaceae;Lactobacillus;Lactobacillus iners
527	Bacteria;Actinobacteria;Actinobacteria;Actinomycetales
528	Bacteria;Proteobacteria;Gammaproteobacteria;Xanthomonadales;Xanthomonadaceae;Luteimonas;Luteimonas sp.
529	Bacteria;Firmicutes;Bacilli;Lactobacillales;Lactobacillaceae;Lactobacillus;Lactobacillus sp.
530	Bacteria;Firmicutes;Bacilli;Lactobacillales;Lactobacillaceae;Lactobacillus;Lactobacillus iners
531	Bacteria;Proteobacteria;Alphaproteobacteria;Sphingomonadales;Sphingomonadaceae;Novosphingobium;Novosphingobium sp.
532	Bacteria;Bacteroidetes;Bacteroidia;Bacteroidales;[Paraprevotellaceae];YRC22;YRC22 sp.
533	Bacteria;Proteobacteria;Gammaproteobacteria;Pseudomonadales;Pseudomonadaceae;Pseudomonas;Pseudomonas sp.
534	Bacteria;Firmicutes;Bacilli;Lactobacillales;Lactobacillaceae;Lactobacillus;Lactobacillus sp.
535	Bacteria;Firmicutes;Bacilli;Lactobacillales;Lactobacillaceae;Lactobacillus;Lactobacillus iners
536	Bacteria;Firmicutes;Bacilli;Lactobacillales;Carnobacteriaceae;Carnobacterium;Carnobacterium sp.
537	Bacteria;Proteobacteria;Betaproteobacteria;Burkholderiales;Burkholderiaceae;Burkholderia;Burkholderia sp.
538	Bacteria;Firmicutes;Bacilli;Lactobacillales;Lactobacillaceae;Lactobacillus;Lactobacillus sp.
539	Bacteria;Bacteroidetes;Bacteroidia;Bacteroidales;Marinilabiaceae
540	Bacteria;Proteobacteria;Gammaproteobacteria;Pseudomonadales;Pseudomonadaceae
541	Bacteria;Proteobacteria;Gammaproteobacteria;Pseudomonadales;Pseudomonadaceae;Pseudomonas;Pseudomonas viridiflava
542	Bacteria;Proteobacteria;Alphaproteobacteria;Rhizobiales;Methylocystaceae;Methylopila;Methylopila sp.
543	Bacteria;Bacteroidetes;Flavobacteriia;Flavobacteriales;Flavobacteriaceae;Myroides;Myroides odoratimimus
544	Bacteria;Proteobacteria;Gammaproteobacteria;Pseudomonadales;Moraxellaceae;Acinetobacter;Acinetobacter johnsonii
545	Bacteria;Firmicutes;Bacilli;Lactobacillales;Lactobacillaceae;Lactobacillus;Lactobacillus sp.
546	Bacteria;Bacteroidetes;Bacteroidia;Bacteroidales;Prevotellaceae;Prevotella;Prevotella sp.
547	Bacteria;Firmicutes;Bacilli;Lactobacillales;Lactobacillaceae;Lactobacillus;Lactobacillus iners
548	Bacteria;Proteobacteria;Alphaproteobacteria;Rhizobiales
549	Bacteria;Firmicutes;Bacilli;Lactobacillales;Enterococcaceae;Vagococcus;Vagococcus sp.
550	Bacteria;Firmicutes;Bacilli;Lactobacillales;Lactobacillaceae;Lactobacillus;Lactobacillus sp.
551	Bacteria;Bacteroidetes;Sphingobacteriia;Sphingobacteriales;Sphingobacteriaceae;Sphingobacterium;Sphingobacterium mizutaii
552	Bacteria;Actinobacteria;Actinobacteria;Actinomycetales;Micrococcaceae
553	Bacteria;[Thermi];Deinococci;Deinococcales;Deinococcaceae;Deinococcus;Deinococcus sp.
554	Bacteria;Firmicutes;Bacilli;Lactobacillales;Lactobacillaceae;Lactobacillus;Lactobacillus iners
555	Bacteria;Proteobacteria;Gammaproteobacteria;Xanthomonadales;Xanthomonadaceae;Thermomonas;Thermomonas sp.
556	Bacteria;Firmicutes;Bacilli;Lactobacillales;Lactobacillaceae;Lactobacillus;Lactobacillus sp.
557	Bacteria;Actinobacteria;Coriobacteriia;Coriobacteriales;Coriobacteriaceae;Atopobium;Atopobium sp.
558	Bacteria;Firmicutes;Bacilli;Lactobacillales;Lactobacillaceae;Lactobacillus;Lactobacillus sp.
559	Bacteria;Bacteroidetes;Bacteroidia;Bacteroidales;Bacteroidaceae;Bacteroides;Bacteroides ovatus
560	Bacteria;Firmicutes;Bacilli;Lactobacillales;Lactobacillaceae;Lactobacillus;Lactobacillus iners
561	Bacteria;Firmicutes;Bacilli;Lactobacillales;Streptococcaceae;Streptococcus;Streptococcus sp.
562	Bacteria;Firmicutes;Clostridia;Clostridiales;[Tissierellaceae];Peptoniphilus;Peptoniphilus sp.
563	Bacteria;Firmicutes;Bacilli;Lactobacillales;Lactobacillaceae;Lactobacillus;Lactobacillus iners
564	Bacteria;Proteobacteria;Gammaproteobacteria;Pseudomonadales;Moraxellaceae;Acinetobacter;Acinetobacter sp.
565	Bacteria;Actinobacteria;Actinobacteria;Actinomycetales;Dermacoccaceae;Dermacoccus;Dermacoccus sp.
566	Bacteria;Firmicutes;Bacilli;Bacillales;Bacillaceae;Bacillus;Bacillus sp.
567	Bacteria;Proteobacteria;Gammaproteobacteria;Pseudomonadales;Pseudomonadaceae;Pseudomonas;Pseudomonas sp.
568	Bacteria;Proteobacteria;Epsilonproteobacteria;Campylobacterales;Campylobacteraceae;Campylobacter;Campylobacter sp.
569	Bacteria;Actinobacteria;Actinobacteria;Actinomycetales;Corynebacteriaceae;Corynebacterium;Corynebacterium sp.
570	Bacteria;Actinobacteria;Actinobacteria;Actinomycetales;Corynebacteriaceae;Corynebacterium;Corynebacterium sp.
571	Bacteria;Proteobacteria;Betaproteobacteria;Burkholderiales;Alcaligenaceae
572	Bacteria;Firmicutes;Bacilli;Lactobacillales;Lactobacillaceae;Lactobacillus;Lactobacillus iners
573	Bacteria;Actinobacteria;Actinobacteria;Actinomycetales;Cellulomonadaceae
574	Bacteria;Proteobacteria;Gammaproteobacteria;Pseudomonadales;Pseudomonadaceae
575	Bacteria;Firmicutes;Clostridia;Clostridiales;Lachnospiraceae;[Ruminococcus];[Ruminococcus] gnavus
576	Bacteria;Firmicutes;Bacilli;Bacillales;Bacillaceae;Bacillus;Bacillus sp.
577	Bacteria;Proteobacteria;Gammaproteobacteria;Pseudomonadales;Pseudomonadaceae;Pseudomonas;Pseudomonas viridiflava
578	Bacteria;Firmicutes;Bacilli;Lactobacillales;Lactobacillaceae;Lactobacillus;Lactobacillus iners
579	Bacteria;Bacteroidetes;Flavobacteriia;Flavobacteriales;[Weeksellaceae];Chryseobacterium;Chryseobacterium sp.
580	Bacteria;Actinobacteria;Coriobacteriia;Coriobacteriales;Coriobacteriaceae;Atopobium;Atopobium sp.
581	Bacteria;Proteobacteria;Gammaproteobacteria;Pseudomonadales;Pseudomonadaceae;Pseudomonas;Pseudomonas sp.
582	Bacteria;Bacteroidetes;Flavobacteriia;Flavobacteriales;Flavobacteriaceae
583	Bacteria;Actinobacteria;Actinobacteria;Actinomycetales;Gordoniaceae;Gordonia;Gordonia sp.
584	Bacteria;Firmicutes;Bacilli;Lactobacillales;Lactobacillaceae;Lactobacillus;Lactobacillus sp.
585	Bacteria;Proteobacteria;Gammaproteobacteria;Alteromonadales;Shewanellaceae;Shewanella;Shewanella sp.
586	Bacteria;Firmicutes;Clostridia;Clostridiales;Lachnospiraceae
587	Bacteria;Proteobacteria;Gammaproteobacteria;Pseudomonadales;Pseudomonadaceae;Pseudomonas;Pseudomonas sp.
588	Bacteria;Firmicutes;Bacilli;Lactobacillales;Lactobacillaceae;Lactobacillus;Lactobacillus iners
589	Bacteria;Actinobacteria;Actinobacteria;Actinomycetales;Actinomycetaceae;Mobiluncus;Mobiluncus sp.
590	Bacteria;Bacteroidetes;Bacteroidia;Bacteroidales;Porphyromonadaceae;Parabacteroides;Parabacteroides distasonis
591	Bacteria;Proteobacteria;Alphaproteobacteria;Rhodobacterales;Rhodobacteraceae;Rubellimicrobium;Rubellimicrobium sp.
592	Bacteria;Proteobacteria;Alphaproteobacteria;Sphingomonadales;Sphingomonadaceae;Sphingomonas;Sphingomonas sp.
593	Bacteria;Firmicutes;Clostridia;Clostridiales;Lachnospiraceae;Blautia;Blautia sp.
594	Bacteria;Actinobacteria;Actinobacteria;Actinomycetales;Nocardiopsaceae
595	Bacteria;Actinobacteria;Actinobacteria;Bifidobacteriales;Bifidobacteriaceae
596	Bacteria;Proteobacteria;Betaproteobacteria;Neisseriales;Neisseriaceae;Neisseria;Neisseria subflava
597	Bacteria;Firmicutes;Bacilli;Lactobacillales;Lactobacillaceae;Lactobacillus;Lactobacillus sp.
598	Bacteria;Proteobacteria;Betaproteobacteria;Burkholderiales;Alcaligenaceae
599	Bacteria;Firmicutes;Bacilli;Lactobacillales;Lactobacillaceae;Lactobacillus;Lactobacillus sp.
600	Bacteria;Proteobacteria;Gammaproteobacteria;Pseudomonadales;Pseudomonadaceae;Pseudomonas;Pseudomonas sp.
601	Bacteria;Actinobacteria;Actinobacteria;Actinomycetales;Pseudonocardiaceae;Amycolatopsis;Amycolatopsis sp.
602	Bacteria;Proteobacteria;Alphaproteobacteria;Rickettsiales;Rickettsiaceae;Wolbachia;Wolbachia sp.
603	Bacteria;Firmicutes;Bacilli;Bacillales;Staphylococcaceae;Staphylococcus;Staphylococcus sp.
604	Bacteria;Firmicutes;Bacilli;Lactobacillales;Lactobacillaceae;Lactobacillus;Lactobacillus iners
605	Bacteria;Proteobacteria;Alphaproteobacteria;Rhizobiales;Phyllobacteriaceae;Phyllobacterium;Phyllobacterium sp.
606	Bacteria;Firmicutes;Clostridia;Clostridiales;[Tissierellaceae]
607	Bacteria;Actinobacteria;Actinobacteria;Actinomycetales;Corynebacteriaceae;Corynebacterium;Corynebacterium lubricantis
608	Bacteria;Bacteroidetes;[Saprospirae];[Saprospirales];Chitinophagaceae;Sediminibacterium;Sediminibacterium sp.
609	Bacteria;Proteobacteria;Betaproteobacteria;Burkholderiales;Comamonadaceae;Delftia;Delftia sp.
610	Bacteria;Firmicutes;Bacilli;Bacillales;Staphylococcaceae;Staphylococcus;Staphylococcus sp.
611	Bacteria;Firmicutes;Clostridia;Clostridiales;[Tissierellaceae]
612	Bacteria;Actinobacteria;Coriobacteriia;Coriobacteriales;Coriobacteriaceae
613	Bacteria;Actinobacteria;Actinobacteria;Actinomycetales;Micrococcaceae
614	Bacteria;Proteobacteria;Gammaproteobacteria;Pseudomonadales;Pseudomonadaceae;Pseudomonas;Pseudomonas viridiflava
615	Bacteria;Firmicutes;Clostridia;Clostridiales;Lachnospiraceae
616	Bacteria;Firmicutes;Bacilli;Lactobacillales;Lactobacillaceae;Lactobacillus;Lactobacillus iners
617	Bacteria;Proteobacteria;Gammaproteobacteria;Alteromonadales;[Chromatiaceae];Rheinheimera;Rheinheimera sp.
618	Bacteria;Proteobacteria;Gammaproteobacteria;Enterobacteriales;Enterobacteriaceae
619	Bacteria;Firmicutes;Bacilli;Lactobacillales;Lactobacillaceae;Lactobacillus;Lactobacillus iners
620	Bacteria;Chloroflexi;Gitt-GS-136
621	Bacteria;Proteobacteria;Betaproteobacteria;Burkholderiales;Oxalobacteraceae
622	Bacteria;Proteobacteria;Gammaproteobacteria;Alteromonadales;Shewanellaceae;Shewanella;Shewanella sp.
623	Bacteria;Proteobacteria;Gammaproteobacteria;Pseudomonadales;Pseudomonadaceae;Pseudomonas;Pseudomonas sp.
624	Bacteria;Bacteroidetes;Bacteroidia;Bacteroidales;Bacteroidaceae;Bacteroides;Bacteroides uniformis
625	Bacteria;Firmicutes;Bacilli;Lactobacillales;Carnobacteriaceae
626	Bacteria;Firmicutes;Bacilli;Lactobacillales;Lactobacillaceae;Lactobacillus;Lactobacillus ruminis
627	Bacteria;Firmicutes;Bacilli;Lactobacillales;Lactobacillaceae;Lactobacillus;Lactobacillus iners
628	Bacteria;Firmicutes;Bacilli;Lactobacillales;Lactobacillaceae;Lactobacillus;Lactobacillus iners
629	Bacteria;Firmicutes;Bacilli;Lactobacillales;Enterococcaceae;Vagococcus;Vagococcus sp.
630	Bacteria;Proteobacteria;Alphaproteobacteria;Rhizobiales;Methylobacteriaceae
631	Bacteria;Bacteroidetes;Bacteroidia;Bacteroidales
632	Bacteria;Firmicutes;Bacilli;Lactobacillales;Lactobacillaceae;Lactobacillus;Lactobacillus iners
633	Bacteria;Firmicutes;Bacilli;Lactobacillales;Lactobacillaceae;Lactobacillus;Lactobacillus sp.
634	Bacteria;Proteobacteria;Alphaproteobacteria;Rhizobiales;Methylobacteriaceae;Methylobacterium;Methylobacterium sp.
635	Bacteria;Bacteroidetes;Bacteroidia;Bacteroidales;Porphyromonadaceae;Dysgonomonas;Dysgonomonas sp.
636	Bacteria;Proteobacteria;Alphaproteobacteria;Rhizobiales;Xanthobacteraceae
637	Bacteria;Actinobacteria;Actinobacteria;Bifidobacteriales;Bifidobacteriaceae
638	Bacteria;Bacteroidetes;Bacteroidia;Bacteroidales;Porphyromonadaceae
639	Bacteria;Firmicutes;Bacilli;Lactobacillales;Streptococcaceae;Streptococcus;Streptococcus sp.
640	Bacteria;Actinobacteria;Actinobacteria;Actinomycetales;Propionibacteriaceae;Tessaracoccus;Tessaracoccus sp.
641	Bacteria;Firmicutes;Clostridia;Clostridiales;Eubacteriaceae;Pseudoramibacter_Eubacterium;Pseudoramibacter_Eubacterium sp.
642	Bacteria;Actinobacteria;Actinobacteria;Bifidobacteriales;Bifidobacteriaceae
643	Bacteria;Firmicutes;Clostridia;Clostridiales;Lachnospiraceae
644	Bacteria;Firmicutes;Bacilli;Lactobacillales;Lactobacillaceae;Lactobacillus;Lactobacillus sp.
645	Bacteria;Actinobacteria;Actinobacteria;Actinomycetales;Corynebacteriaceae;Corynebacterium;Corynebacterium durum
646	Bacteria;Firmicutes;Clostridia;Clostridiales;Clostridiaceae;Natronincola_Anaerovirgula;Natronincola_Anaerovirgula sp.
647	Bacteria;Firmicutes;Bacilli;Lactobacillales;Lactobacillaceae;Lactobacillus;Lactobacillus iners
648	Bacteria;Firmicutes;Clostridia;Clostridiales;[Mogibacteriaceae]
649	Bacteria;Firmicutes;Bacilli;Lactobacillales;Streptococcaceae;Streptococcus;Streptococcus sp.
650	Bacteria;Proteobacteria;Gammaproteobacteria;Pseudomonadales;Pseudomonadaceae
651	Bacteria;Bacteroidetes;Bacteroidia;Bacteroidales;Bacteroidaceae;Bacteroides;Bacteroides sp.
652	Bacteria;Proteobacteria;Betaproteobacteria;Burkholderiales;Comamonadaceae;Delftia;Delftia sp.
653	Bacteria;Firmicutes;Clostridia;Clostridiales;[Tissierellaceae]
654	Bacteria;Firmicutes;Bacilli;Lactobacillales;Lactobacillaceae;Lactobacillus;Lactobacillus iners
655	Bacteria;Proteobacteria;Gammaproteobacteria;Pseudomonadales;Moraxellaceae;Acinetobacter;Acinetobacter sp.
656	Bacteria;Chlamydiae;Chlamydiia;Chlamydiales;Chlamydiaceae;Chlamydia;Chlamydia sp.
657	Bacteria;Actinobacteria;Actinobacteria;Bifidobacteriales;Bifidobacteriaceae
658	Bacteria;Firmicutes;Bacilli;Lactobacillales;Lactobacillaceae;Lactobacillus;Lactobacillus sp.
659	Bacteria;Proteobacteria;Betaproteobacteria;Burkholderiales;Oxalobacteraceae
660	Bacteria;Firmicutes;Bacilli;Lactobacillales;Lactobacillaceae;Lactobacillus;Lactobacillus sp.
661	Bacteria;Proteobacteria;Alphaproteobacteria;Sphingomonadales;Sphingomonadaceae;Sphingomonas;Sphingomonas sp.
662	Bacteria;Bacteroidetes;Bacteroidia;Bacteroidales;Porphyromonadaceae
663	Bacteria;Firmicutes;Bacilli;Lactobacillales;Lactobacillaceae;Lactobacillus;Lactobacillus sp.
664	Bacteria;Proteobacteria;Alphaproteobacteria;Rhizobiales
665	Bacteria;Firmicutes;Clostridia;Clostridiales;Lachnospiraceae
666	Bacteria;Proteobacteria;Alphaproteobacteria;Caulobacterales;Caulobacteraceae
667	Bacteria;Firmicutes;Bacilli;Lactobacillales;Streptococcaceae;Streptococcus;Streptococcus sp.
668	Bacteria;Firmicutes;Clostridia;Clostridiales;Ruminococcaceae;Oscillospira;Oscillospira sp.
669	Bacteria;Proteobacteria;Gammaproteobacteria;Pseudomonadales;Moraxellaceae;Acinetobacter;Acinetobacter sp.
670	Bacteria;Firmicutes;Bacilli;Lactobacillales;Enterococcaceae;Vagococcus;Vagococcus sp.
671	Bacteria;Proteobacteria;Betaproteobacteria;Burkholderiales;Alcaligenaceae;Sutterella;Sutterella sp.
672	Bacteria;Proteobacteria;Gammaproteobacteria;Pseudomonadales;Pseudomonadaceae;Pseudomonas;Pseudomonas sp.
673	Bacteria;Proteobacteria;Betaproteobacteria;Burkholderiales;Comamonadaceae
674	Bacteria;Firmicutes;Bacilli;Lactobacillales;Lactobacillaceae;Lactobacillus;Lactobacillus sp.
675	Bacteria;Proteobacteria;Gammaproteobacteria;Pseudomonadales;Pseudomonadaceae;Pseudomonas;Pseudomonas sp.
676	Bacteria;Firmicutes;Clostridia;Clostridiales;Veillonellaceae;Dialister;Dialister sp.
677	Bacteria;Firmicutes;Bacilli;Bacillales;Bacillaceae;Bacillus;Bacillus sp.
678	Bacteria;Firmicutes;Bacilli;Lactobacillales;Lactobacillaceae;Lactobacillus;Lactobacillus sp.
679	Bacteria;Proteobacteria;Gammaproteobacteria;Xanthomonadales;Xanthomonadaceae;Lysobacter;Lysobacter sp.
680	Bacteria;Actinobacteria;Actinobacteria;Actinomycetales;ACK-M1
681	Bacteria;Firmicutes;Clostridia;Clostridiales;Lachnospiraceae
682	Bacteria;[Thermi];Deinococci;Deinococcales;Deinococcaceae;Deinococcus;Deinococcus sp.
683	Bacteria;Firmicutes;Bacilli;Lactobacillales;Lactobacillaceae;Lactobacillus;Lactobacillus iners
684	Bacteria;Proteobacteria;Alphaproteobacteria;Sphingomonadales;Sphingomonadaceae;Sphingomonas;Sphingomonas sp.
685	Bacteria;Proteobacteria;Gammaproteobacteria;Pseudomonadales;Pseudomonadaceae;Pseudomonas;Pseudomonas sp.
686	Bacteria;Firmicutes;Bacilli;Lactobacillales;Enterococcaceae;Vagococcus;Vagococcus sp.
687	Bacteria;Firmicutes;Bacilli;Lactobacillales;Lactobacillaceae;Lactobacillus;Lactobacillus sp.
688	Bacteria;Firmicutes;Bacilli;Lactobacillales;Streptococcaceae;Streptococcus;Streptococcus sp.
689	Bacteria;Firmicutes;Bacilli;Lactobacillales;Aerococcaceae;Aerococcus;Aerococcus sp.
690	Bacteria;Firmicutes;Bacilli;Lactobacillales;Carnobacteriaceae;Trichococcus;Trichococcus sp.
691	Bacteria;Proteobacteria;Gammaproteobacteria;Pseudomonadales;Pseudomonadaceae;Pseudomonas;Pseudomonas sp.
692	Bacteria;Proteobacteria;Gammaproteobacteria;Pseudomonadales;Pseudomonadaceae;Pseudomonas;Pseudomonas sp.
693	Bacteria;Proteobacteria;Gammaproteobacteria;Xanthomonadales;Xanthomonadaceae
694	Bacteria;Proteobacteria;Gammaproteobacteria;Pseudomonadales;Pseudomonadaceae;Pseudomonas;Pseudomonas viridiflava
695	Bacteria;Cyanobacteria;4C0d-2;MLE1-12
696	Bacteria;Proteobacteria;Alphaproteobacteria;Sphingomonadales;Sphingomonadaceae
697	Bacteria;Firmicutes;Bacilli;Lactobacillales;Lactobacillaceae;Lactobacillus;Lactobacillus iners
698	Bacteria;Acidobacteria;Acidobacteria-6;iii1-15
699	Bacteria;Bacteroidetes;Bacteroidia;Bacteroidales;Porphyromonadaceae
700	Bacteria;Actinobacteria;Actinobacteria;Actinomycetales;Corynebacteriaceae;Corynebacterium;Corynebacterium sp.
701	Bacteria;Proteobacteria;Gammaproteobacteria;Pseudomonadales;Moraxellaceae;Acinetobacter;Acinetobacter sp.
702	Bacteria;Firmicutes;Clostridia;Clostridiales;Veillonellaceae;Megamonas;Megamonas sp.
703	Bacteria;Firmicutes;Erysipelotrichi;Erysipelotrichales;Erysipelotrichaceae
704	Bacteria;Firmicutes;Bacilli;Lactobacillales;Lactobacillaceae;Lactobacillus;Lactobacillus iners
705	Bacteria;Firmicutes;Bacilli;Lactobacillales;Enterococcaceae;Vagococcus;Vagococcus sp.
706	Bacteria;Firmicutes;Clostridia;Clostridiales;Ruminococcaceae
707	Bacteria;Firmicutes;Bacilli;Lactobacillales;Lactobacillaceae;Lactobacillus;Lactobacillus sp.
708	Bacteria;Firmicutes;Bacilli;Lactobacillales;Lactobacillaceae;Lactobacillus;Lactobacillus iners
709	Bacteria;Proteobacteria;Betaproteobacteria;Rhodocyclales;Rhodocyclaceae;Dechloromonas;Dechloromonas sp.
710	Bacteria;Proteobacteria;Gammaproteobacteria;Pseudomonadales;Pseudomonadaceae;Pseudomonas;Pseudomonas viridiflava
711	Bacteria;Proteobacteria;Alphaproteobacteria;Sphingomonadales;Sphingomonadaceae;Sphingobium;Sphingobium sp.
712	Bacteria;Firmicutes;Clostridia;Clostridiales;Clostridiaceae;Clostridium;Clostridium sp.
713	Bacteria;Firmicutes;Bacilli;Lactobacillales;Lactobacillaceae;Lactobacillus;Lactobacillus iners
714	Bacteria;Proteobacteria;Gammaproteobacteria;Pseudomonadales;Pseudomonadaceae;Pseudomonas;Pseudomonas sp.
715	Bacteria;Firmicutes;Bacilli;Bacillales;Paenibacillaceae;Paenibacillus;Paenibacillus sp.
716	Bacteria;Proteobacteria;Betaproteobacteria;Burkholderiales;Burkholderiaceae;Burkholderia;Burkholderia sp.
717	Bacteria;Firmicutes;Bacilli;Lactobacillales;Lactobacillaceae;Lactobacillus;Lactobacillus iners
718	Bacteria;Firmicutes;Clostridia;Clostridiales;Lachnospiraceae
719	Bacteria;Firmicutes;Clostridia;Clostridiales;Ruminococcaceae
720	Bacteria;Proteobacteria;Gammaproteobacteria;Xanthomonadales;Xanthomonadaceae
721	Bacteria;Proteobacteria;Gammaproteobacteria;Pseudomonadales;Moraxellaceae;Acinetobacter;Acinetobacter sp.
722	Bacteria;Proteobacteria;Betaproteobacteria;Burkholderiales;Comamonadaceae
723	Bacteria;Proteobacteria;Betaproteobacteria;Neisseriales;Neisseriaceae
724	Bacteria;Firmicutes;Clostridia;Clostridiales
725	Bacteria;Actinobacteria;Actinobacteria;Actinomycetales;Corynebacteriaceae;Corynebacterium;Corynebacterium sp.
726	Bacteria;Fusobacteria;Fusobacteriia;Fusobacteriales;Leptotrichiaceae;Sneathia;Sneathia sp.
727	Bacteria;Proteobacteria;Gammaproteobacteria;Oceanospirillales;Hahellaceae;Hahella;Hahella sp.
728	Bacteria;Firmicutes;Bacilli;Turicibacterales;Turicibacteraceae;Turicibacter;Turicibacter sp.
729	Bacteria;Firmicutes;Clostridia;Clostridiales
730	Bacteria;Firmicutes;Bacilli;Bacillales;Planococcaceae;Planomicrobium;Planomicrobium sp.
731	Bacteria;Firmicutes;Erysipelotrichi;Erysipelotrichales;Erysipelotrichaceae
732	Bacteria;Firmicutes;Clostridia;Clostridiales;Ruminococcaceae
733	Bacteria;Bacteroidetes;Bacteroidia;Bacteroidales;[Paraprevotellaceae];[Prevotella];[Prevotella] sp.
734	Bacteria;Proteobacteria;Gammaproteobacteria;Alteromonadales;Alteromonadaceae;Cellvibrio;Cellvibrio sp.
735	Bacteria;Proteobacteria;Alphaproteobacteria;Rhizobiales;Phyllobacteriaceae
736	Bacteria;Firmicutes;Clostridia;Clostridiales;[Tissierellaceae]
737	Bacteria;Firmicutes;Bacilli;Lactobacillales;Lactobacillaceae;Lactobacillus;Lactobacillus iners
738	Bacteria;Proteobacteria;Gammaproteobacteria;Xanthomonadales;Xanthomonadaceae
739	Bacteria;Firmicutes;Bacilli;Lactobacillales;Lactobacillaceae;Lactobacillus;Lactobacillus iners
740	Bacteria;Proteobacteria;Gammaproteobacteria;Pseudomonadales;Pseudomonadaceae
741	Bacteria;Firmicutes;Bacilli;Lactobacillales;Aerococcaceae
742	Bacteria;Bacteroidetes;Bacteroidia;Bacteroidales;Bacteroidaceae;Bacteroides;Bacteroides sp.
743	Bacteria;Firmicutes;Bacilli;Lactobacillales;Enterococcaceae;Vagococcus;Vagococcus sp.
744	Bacteria;Proteobacteria;Alphaproteobacteria;Sphingomonadales;Sphingomonadaceae;Sphingomonas;Sphingomonas sp.
745	Bacteria;Firmicutes;Clostridia;Clostridiales;Peptostreptococcaceae
746	Bacteria;Actinobacteria;Actinobacteria;Actinomycetales;Beutenbergiaceae
747	Bacteria;Actinobacteria;Actinobacteria;Actinomycetales;Actinomycetaceae;Mobiluncus;Mobiluncus sp.
748	Bacteria;Bacteroidetes;[Saprospirae];[Saprospirales];Chitinophagaceae
749	Bacteria;Firmicutes;Bacilli;Lactobacillales;Streptococcaceae;Streptococcus;Streptococcus anginosus
750	Bacteria;Firmicutes;Bacilli;Lactobacillales;Lactobacillaceae;Lactobacillus;Lactobacillus iners
751	Bacteria;Firmicutes;Clostridia;Clostridiales;Lachnospiraceae
752	Bacteria;Firmicutes;Bacilli;Lactobacillales;Lactobacillaceae;Lactobacillus;Lactobacillus sp.
753	Bacteria;Proteobacteria;Gammaproteobacteria;Oceanospirillales;Hahellaceae;Hahella;Hahella sp.
754	Bacteria;Actinobacteria;Actinobacteria;Actinomycetales;Micrococcaceae;Rothia;Rothia aeria
755	Bacteria;Firmicutes;Bacilli;Bacillales;Staphylococcaceae;Staphylococcus;Staphylococcus aureus
756	Bacteria;Firmicutes;Clostridia;Clostridiales;Lachnospiraceae;Roseburia;Roseburia faecis
757	Bacteria;Actinobacteria;Actinobacteria;Actinomycetales;Micrococcaceae
758	Bacteria;Proteobacteria;Alphaproteobacteria;Sphingomonadales;Sphingomonadaceae
759	Bacteria;Firmicutes;Bacilli;Lactobacillales;Lactobacillaceae;Lactobacillus;Lactobacillus sp.
760	Bacteria;Proteobacteria;Gammaproteobacteria;Pseudomonadales;Pseudomonadaceae;Pseudomonas;Pseudomonas sp.
761	Bacteria;Firmicutes;Bacilli;Lactobacillales;Lactobacillaceae;Lactobacillus;Lactobacillus iners
762	Bacteria;Proteobacteria;Alphaproteobacteria;Sphingomonadales;Sphingomonadaceae;Sphingobium;Sphingobium sp.
763	Bacteria;Bacteroidetes;[Saprospirae];[Saprospirales];Chitinophagaceae
764	Bacteria;Bacteroidetes;Bacteroidia;Bacteroidales;Porphyromonadaceae;Parabacteroides;Parabacteroides sp.
765	Bacteria;Proteobacteria;Alphaproteobacteria;Rhizobiales;Phyllobacteriaceae
766	Bacteria;Proteobacteria;Gammaproteobacteria;Enterobacteriales;Enterobacteriaceae
767	Bacteria;Firmicutes;Clostridia;Clostridiales;Eubacteriaceae;Acetobacterium;Acetobacterium sp.
768	Bacteria;Fusobacteria;Fusobacteriia;Fusobacteriales;Leptotrichiaceae
769	Bacteria;Firmicutes;Clostridia;Clostridiales;[Tissierellaceae]
770	Bacteria;Proteobacteria;Gammaproteobacteria;Pseudomonadales;Moraxellaceae;Acinetobacter;Acinetobacter sp.
771	Bacteria;Proteobacteria;Gammaproteobacteria;Pseudomonadales;Moraxellaceae;Acinetobacter;Acinetobacter sp.
772	Bacteria;Firmicutes;Clostridia;Clostridiales;Veillonellaceae;Megasphaera;Megasphaera sp.
773	Bacteria;Proteobacteria;Gammaproteobacteria;Pseudomonadales;Pseudomonadaceae;Pseudomonas;Pseudomonas viridiflava
774	Bacteria;Bacteroidetes;Bacteroidia;Bacteroidales;Prevotellaceae;Prevotella;Prevotella sp.
775	Bacteria;Firmicutes;Clostridia;Clostridiales;Lachnospiraceae;Moryella;Moryella sp.
776	Bacteria;Proteobacteria;Alphaproteobacteria;Rhodobacterales;Rhodobacteraceae;Paracoccus;Paracoccus sp.
777	Bacteria;Proteobacteria;Gammaproteobacteria;Pseudomonadales;Pseudomonadaceae;Pseudomonas;Pseudomonas sp.
778	Bacteria;Firmicutes;Bacilli;Bacillales;Bacillaceae;Bacillus;Bacillus sp.
779	Bacteria;Proteobacteria;Gammaproteobacteria;Pseudomonadales;Moraxellaceae;Acinetobacter;Acinetobacter sp.
780	Bacteria;Actinobacteria;Actinobacteria;Actinomycetales;Actinomycetaceae;Actinomyces;Actinomyces sp.
781	Bacteria;Proteobacteria;Gammaproteobacteria;Pseudomonadales;Pseudomonadaceae;Pseudomonas;Pseudomonas sp.
782	Bacteria;Proteobacteria;Gammaproteobacteria;Pseudomonadales;Pseudomonadaceae;Pseudomonas;Pseudomonas sp.
783	Bacteria;Firmicutes;Bacilli;Lactobacillales;Enterococcaceae;Enterococcus;Enterococcus sp.
784	Bacteria;Proteobacteria;Gammaproteobacteria;Pseudomonadales;Pseudomonadaceae
785	Bacteria;Actinobacteria;Actinobacteria;Actinomycetales;Microbacteriaceae;Pseudoclavibacter;Pseudoclavibacter sp.
786	Bacteria;Proteobacteria;Betaproteobacteria;Burkholderiales;Alcaligenaceae
787	Bacteria;Actinobacteria;Actinobacteria;Actinomycetales;Actinomycetaceae;N09;N09 sp.
788	Bacteria;Proteobacteria;Gammaproteobacteria;Pseudomonadales;Moraxellaceae;Acinetobacter;Acinetobacter guillouiae
789	Bacteria;Firmicutes;Bacilli;Lactobacillales;Lactobacillaceae;Lactobacillus;Lactobacillus sp.
790	Bacteria;Bacteroidetes;Flavobacteriia;Flavobacteriales;Flavobacteriaceae;Flavobacterium;Flavobacterium sp.
791	Bacteria;Bacteroidetes;Sphingobacteriia;Sphingobacteriales;Sphingobacteriaceae;Pedobacter;Pedobacter sp.
792	Bacteria;Bacteroidetes;Flavobacteriia;Flavobacteriales;Flavobacteriaceae;Salegentibacter;Salegentibacter sp.
793	Bacteria;Proteobacteria;Alphaproteobacteria;Rhizobiales;Phyllobacteriaceae
794	Bacteria;Proteobacteria;Gammaproteobacteria;Alteromonadales;Shewanellaceae;Shewanella;Shewanella sp.
795	Bacteria;Actinobacteria;Actinobacteria;Bifidobacteriales;Bifidobacteriaceae
796	Bacteria;Proteobacteria;Betaproteobacteria;Burkholderiales;Alcaligenaceae;Sutterella;Sutterella sp.
797	Bacteria;[Thermi];Deinococci;Deinococcales;Deinococcaceae;Deinococcus;Deinococcus sp.
798	Bacteria;Actinobacteria;Actinobacteria;Actinomycetales;Intrasporangiaceae
799	Bacteria;Firmicutes;Bacilli;Lactobacillales;Streptococcaceae;Streptococcus;Streptococcus sp.
800	Bacteria;Proteobacteria;Betaproteobacteria;Methylophilales;Methylophilaceae;Methylotenera;Methylotenera mobilis
801	Bacteria;Proteobacteria;Gammaproteobacteria;Pseudomonadales;Moraxellaceae;Acinetobacter;Acinetobacter sp.
802	Bacteria;Firmicutes;Bacilli;Lactobacillales;Lactobacillaceae;Lactobacillus;Lactobacillus iners
803	Bacteria;Firmicutes;Bacilli;Lactobacillales;Lactobacillaceae;Lactobacillus;Lactobacillus sp.
804	Bacteria;Firmicutes;Bacilli;Lactobacillales;Streptococcaceae;Streptococcus;Streptococcus sp.
805	Bacteria;Actinobacteria;Actinobacteria;Micrococcales
806	Bacteria;Fusobacteria;Fusobacteriia;Fusobacteriales;Leptotrichiaceae
807	Bacteria;Bacteroidetes;Sphingobacteriia;Sphingobacteriales;Sphingobacteriaceae;Sphingobacterium;Sphingobacterium sp.
808	Bacteria;Firmicutes;Bacilli;Lactobacillales;Streptococcaceae;Streptococcus;Streptococcus sp.
809	Bacteria;Firmicutes;Bacilli;Bacillales;Staphylococcaceae;Salinicoccus;Salinicoccus sp.
810	Bacteria;Firmicutes;Bacilli;Lactobacillales;Lactobacillaceae;Lactobacillus;Lactobacillus iners
811	Bacteria;Firmicutes;Clostridia;Clostridiales;Lachnospiraceae;Coprococcus;Coprococcus sp.
812	Bacteria;Firmicutes;Bacilli;Lactobacillales;Lactobacillaceae;Lactobacillus;Lactobacillus iners
813	Bacteria;Actinobacteria;Actinobacteria;Actinomycetales;Pseudonocardiaceae;Saccharopolyspora;Saccharopolyspora sp.
814	Bacteria;Firmicutes;Bacilli;Lactobacillales;Lactobacillaceae;Lactobacillus;Lactobacillus iners
815	Bacteria;Firmicutes;Bacilli;Lactobacillales;Lactobacillaceae;Lactobacillus;Lactobacillus iners
816	Bacteria;Proteobacteria;Gammaproteobacteria;Pseudomonadales;Moraxellaceae;Acinetobacter;Acinetobacter sp.
817	Bacteria;Proteobacteria;Gammaproteobacteria;Pseudomonadales;Pseudomonadaceae;Pseudomonas;Pseudomonas sp.
818	Bacteria;Proteobacteria;Gammaproteobacteria;Pseudomonadales;Pseudomonadaceae;Pseudomonas;Pseudomonas sp.
819	Bacteria;Fusobacteria;Fusobacteriia;Fusobacteriales;Fusobacteriaceae;Fusobacterium;Fusobacterium sp.
820	Bacteria;Firmicutes;Bacilli;Lactobacillales;Lactobacillaceae;Lactobacillus;Lactobacillus sp.
821	Bacteria;Proteobacteria;Betaproteobacteria;Burkholderiales;Comamonadaceae;Delftia;Delftia sp.
822	Bacteria;Firmicutes;Bacilli;Bacillales;Paenibacillaceae;Paenibacillus;Paenibacillus sp.
823	Bacteria;Proteobacteria;Gammaproteobacteria;Pseudomonadales;Pseudomonadaceae;Pseudomonas;Pseudomonas fragi
824	Bacteria;Firmicutes;Clostridia;Clostridiales;Lachnospiraceae;Coprococcus;Coprococcus sp.
825	Bacteria;Firmicutes;Bacilli;Lactobacillales;Lactobacillaceae;Lactobacillus;Lactobacillus sp.
826	Bacteria;Firmicutes;Bacilli;Lactobacillales;Lactobacillaceae;Lactobacillus;Lactobacillus iners
827	Bacteria;Proteobacteria;Gammaproteobacteria;Enterobacteriales;Enterobacteriaceae;Erwinia;Erwinia sp.
828	Bacteria;Firmicutes;Clostridia;Clostridiales;[Tissierellaceae]
830	Bacteria;Proteobacteria;Betaproteobacteria;Rhodocyclales;Rhodocyclaceae
831	Bacteria;Fusobacteria;Fusobacteriia;Fusobacteriales;Leptotrichiaceae;Sneathia;Sneathia sp.
832	Bacteria;Proteobacteria;Gammaproteobacteria;Pseudomonadales;Pseudomonadaceae;Pseudomonas;Pseudomonas viridiflava
833	Bacteria;Acidobacteria;Acidobacteria-6;iii1-15
834	Bacteria;Proteobacteria;Alphaproteobacteria;Sphingomonadales;Sphingomonadaceae
835	Bacteria;Proteobacteria;Alphaproteobacteria;Rhodobacterales;Rhodobacteraceae
836	Bacteria;Proteobacteria;Alphaproteobacteria;RF32
837	Bacteria;Proteobacteria;Alphaproteobacteria;Rhizobiales;Methylobacteriaceae
838	Bacteria;Proteobacteria;Gammaproteobacteria;Enterobacteriales;Enterobacteriaceae
839	Bacteria;Fusobacteria;Fusobacteriia;Fusobacteriales;Leptotrichiaceae;Sneathia;Sneathia sp.
840	Bacteria;Proteobacteria;Gammaproteobacteria;Alteromonadales;Shewanellaceae;Shewanella;Shewanella sp.
841	Bacteria;Firmicutes;Clostridia;Clostridiales;[Tissierellaceae];Tissierella_Soehngenia;Tissierella_Soehngenia sp.
842	Bacteria;Proteobacteria;Gammaproteobacteria;34P16
843	Bacteria;Firmicutes;Bacilli;Lactobacillales;Lactobacillaceae;Lactobacillus;Lactobacillus sp.
844	Bacteria;Proteobacteria;Alphaproteobacteria;Rhizobiales;Rhizobiaceae
845	Bacteria;Firmicutes;Bacilli;Lactobacillales;Lactobacillaceae;Lactobacillus;Lactobacillus iners
846	Bacteria;Actinobacteria;Coriobacteriia;Coriobacteriales;Coriobacteriaceae
847	Bacteria;Proteobacteria;Gammaproteobacteria;Pseudomonadales;Moraxellaceae;Acinetobacter;Acinetobacter sp.
848	Bacteria;Firmicutes;Bacilli;Lactobacillales;Lactobacillaceae;Lactobacillus;Lactobacillus sp.
849	Bacteria;Firmicutes;Clostridia;Clostridiales;[Tissierellaceae];Sedimentibacter;Sedimentibacter sp.
850	Bacteria;Firmicutes;Clostridia;Clostridiales;Ruminococcaceae;Ruminococcus;Ruminococcus sp.
851	Bacteria;[Thermi];Deinococci;Deinococcales;Deinococcaceae;Deinococcus;Deinococcus sp.
852	Bacteria;Proteobacteria;Betaproteobacteria;Burkholderiales;Comamonadaceae;Delftia;Delftia sp.
853	Bacteria;Firmicutes;Bacilli;Bacillales;Paenibacillaceae;Paenibacillus;Paenibacillus sp.
854	Bacteria;Proteobacteria;Gammaproteobacteria;Pseudomonadales;Pseudomonadaceae;Pseudomonas;Pseudomonas sp.
855	Bacteria;Proteobacteria;Deltaproteobacteria;Desulfovibrionales;Desulfovibrionaceae;Desulfovibrio;Desulfovibrio sp.
856	Bacteria;Proteobacteria;Gammaproteobacteria;Pseudomonadales;Pseudomonadaceae;Pseudomonas;Pseudomonas fragi
857	Bacteria;Bacteroidetes;Bacteroidia;Bacteroidales;Bacteroidaceae;Bacteroides;Bacteroides ovatus
858	Bacteria;Firmicutes;Bacilli;Bacillales;[Exiguobacteraceae]
859	Bacteria;Firmicutes;Bacilli;Lactobacillales;Lactobacillaceae;Lactobacillus;Lactobacillus iners
860	Bacteria;Firmicutes;Bacilli;Lactobacillales;Enterococcaceae;Vagococcus;Vagococcus sp.
861	Bacteria;Firmicutes;Clostridia;Clostridiales;Ruminococcaceae
862	Bacteria;Firmicutes;Clostridia;Clostridiales;Lachnospiraceae
863	Bacteria;Spirochaetes;Spirochaetes;Spirochaetales;Spirochaetaceae;Treponema;Treponema sp.
864	Bacteria;Firmicutes;Bacilli;Lactobacillales;Enterococcaceae;Vagococcus;Vagococcus sp.
865	Bacteria;Firmicutes;Bacilli;Lactobacillales;Lactobacillaceae;Lactobacillus;Lactobacillus sp.
866	Bacteria;Firmicutes;Clostridia;Clostridiales;[Tissierellaceae];Parvimonas;Parvimonas sp.
867	Bacteria;Bacteroidetes;[Saprospirae];[Saprospirales];Chitinophagaceae;Flavisolibacter;Flavisolibacter sp.
868	Bacteria;Proteobacteria;Gammaproteobacteria;Xanthomonadales;Xanthomonadaceae;Luteimonas;Luteimonas sp.
869	Bacteria;Proteobacteria;Gammaproteobacteria;Alteromonadales;Shewanellaceae;Shewanella;Shewanella sp.
870	Bacteria;Proteobacteria;Gammaproteobacteria;Alteromonadales;Shewanellaceae;Shewanella;Shewanella sp.
871	Bacteria;[Thermi];Deinococci;Deinococcales;Deinococcaceae;Deinococcus;Deinococcus geothermalis
872	Bacteria;Bacteroidetes;Bacteroidia;Bacteroidales;S24-7
873	Bacteria;Firmicutes;Bacilli;Lactobacillales;Enterococcaceae;Vagococcus;Vagococcus sp.
874	Archaea;Euryarchaeota;Halobacteria;Halobacteriales;Halobacteriaceae
875	Bacteria;Firmicutes;Clostridia;Clostridiales;Veillonellaceae;Dialister;Dialister sp.
876	Bacteria;Proteobacteria;Gammaproteobacteria;Pseudomonadales;Pseudomonadaceae;Pseudomonas;Pseudomonas sp.
877	Bacteria;Actinobacteria;Actinobacteria;Actinomycetales
878	Bacteria;Proteobacteria;Gammaproteobacteria;Enterobacteriales;Enterobacteriaceae;Morganella;Morganella morganii
879	Bacteria;Proteobacteria;Alphaproteobacteria;Rhodobacterales;Rhodobacteraceae
880	Bacteria;Proteobacteria;Alphaproteobacteria;Sphingomonadales;Sphingomonadaceae
881	Bacteria;Firmicutes;Clostridia;Clostridiales;Lachnospiraceae;Dorea;Dorea sp.
882	Bacteria;Proteobacteria;Gammaproteobacteria;Pseudomonadales;Pseudomonadaceae;Pseudomonas;Pseudomonas sp.
883	Bacteria;Proteobacteria;Gammaproteobacteria;Xanthomonadales;Sinobacteraceae;Steroidobacter;Steroidobacter sp.
884	Bacteria;Proteobacteria;Betaproteobacteria;Rhodocyclales;Rhodocyclaceae;Thauera;Thauera sp.
885	Bacteria;Bacteroidetes;Bacteroidia;Bacteroidales;Prevotellaceae;Prevotella;Prevotella sp.
886	Bacteria;Firmicutes;Bacilli;Lactobacillales;Lactobacillaceae;Lactobacillus;Lactobacillus iners
887	Bacteria;Actinobacteria;Actinobacteria;Actinomycetales;Propionibacteriaceae;Propionibacterium;Propionibacterium acnes
888	Bacteria;Proteobacteria;Alphaproteobacteria;Caulobacterales;Caulobacteraceae;Mycoplana;Mycoplana sp.
889	Bacteria;Proteobacteria;Gammaproteobacteria;Pseudomonadales;Pseudomonadaceae;Pseudomonas;Pseudomonas sp.
890	Bacteria;Proteobacteria;Gammaproteobacteria;Pseudomonadales;Pseudomonadaceae;Pseudomonas;Pseudomonas viridiflava
891	Bacteria;Proteobacteria;Alphaproteobacteria;Rhizobiales;Rhizobiaceae;Agrobacterium;Agrobacterium sp.
892	Bacteria;Proteobacteria;Gammaproteobacteria;Pseudomonadales;Pseudomonadaceae;Pseudomonas;Pseudomonas veronii
893	Bacteria;Proteobacteria;Gammaproteobacteria;Pseudomonadales;Pseudomonadaceae
894	Bacteria;Firmicutes;Bacilli;Bacillales;Paenibacillaceae;Paenibacillus;Paenibacillus sp.
895	Bacteria;Firmicutes;Clostridia;Clostridiales;Clostridiaceae
896	Bacteria;Firmicutes;Bacilli;Lactobacillales;Streptococcaceae;Streptococcus;Streptococcus anginosus
897	Bacteria;Proteobacteria;Gammaproteobacteria;Xanthomonadales;Xanthomonadaceae;Rhodanobacter;Rhodanobacter sp.
898	Bacteria;Actinobacteria;Actinobacteria;Actinomycetales;Microbacteriaceae;Pseudoclavibacter;Pseudoclavibacter bifida
899	Bacteria;Firmicutes;Bacilli;Lactobacillales;Lactobacillaceae;Lactobacillus;Lactobacillus iners
900	Bacteria;Cyanobacteria;4C0d-2;MLE1-12
901	Bacteria;Firmicutes;Bacilli;Bacillales;Listeriaceae;Listeria;Listeria sp.
902	Bacteria;Firmicutes;Bacilli;Bacillales;Paenibacillaceae;Paenibacillus;Paenibacillus sp.
903	Bacteria;Proteobacteria;Gammaproteobacteria;Pseudomonadales;Moraxellaceae;Acinetobacter;Acinetobacter sp.
904	Bacteria;Firmicutes;Bacilli;Lactobacillales;Lactobacillaceae;Lactobacillus;Lactobacillus iners
905	Bacteria;Firmicutes;Bacilli;Lactobacillales;Lactobacillaceae;Lactobacillus;Lactobacillus sp.
906	Bacteria;Firmicutes;Clostridia;Clostridiales;Veillonellaceae;Megasphaera;Megasphaera sp.
907	Bacteria;Bacteroidetes;Flavobacteriia;Flavobacteriales;Flavobacteriaceae;Myroides;Myroides sp.
908	Bacteria;Actinobacteria;Actinobacteria;Actinomycetales;Microbacteriaceae;Agrococcus;Agrococcus jenensis
909	Bacteria;Firmicutes;Bacilli;Lactobacillales;Lactobacillaceae;Lactobacillus;Lactobacillus iners
910	Bacteria;Firmicutes;Bacilli;Lactobacillales;Lactobacillaceae;Lactobacillus;Lactobacillus iners
911	Bacteria;Proteobacteria;Gammaproteobacteria;Aeromonadales;Succinivibrionaceae;Succinivibrio;Succinivibrio sp.
912	Bacteria;Firmicutes;Bacilli;Lactobacillales;Lactobacillaceae;Lactobacillus;Lactobacillus iners
913	Bacteria;Actinobacteria;Coriobacteriia;Coriobacteriales;Coriobacteriaceae
914	Bacteria;Firmicutes;Bacilli;Lactobacillales;Lactobacillaceae;Lactobacillus;Lactobacillus iners
915	Bacteria;Proteobacteria;Gammaproteobacteria;Pseudomonadales;Pseudomonadaceae
916	Bacteria;Bacteroidetes;Bacteroidia;Bacteroidales;Prevotellaceae;Prevotella;Prevotella sp.
917	Bacteria;Firmicutes;Clostridia;Clostridiales;Lachnospiraceae
918	Bacteria;Actinobacteria;Actinobacteria;Actinomycetales;Nocardioidaceae
919	Bacteria;Proteobacteria;Gammaproteobacteria;Enterobacteriales;Enterobacteriaceae
920	Bacteria;Bacteroidetes;[Saprospirae];[Saprospirales];Chitinophagaceae
921	Bacteria;Bacteroidetes;[Saprospirae];[Saprospirales];Chitinophagaceae;Flavisolibacter;Flavisolibacter sp.
922	Bacteria;Proteobacteria;Gammaproteobacteria;Pseudomonadales;Pseudomonadaceae;Pseudomonas;Pseudomonas sp.
923	Bacteria;Proteobacteria;Betaproteobacteria;Methylophilales;Methylophilaceae
924	Bacteria;Actinobacteria;Actinobacteria;Actinomycetales;Nocardioidaceae;Aeromicrobium;Aeromicrobium sp.
925	Bacteria;Firmicutes;Bacilli;Lactobacillales;Lactobacillaceae;Lactobacillus;Lactobacillus sp.
926	Bacteria;Proteobacteria;Betaproteobacteria;Burkholderiales;Comamonadaceae;Polaromonas;Polaromonas sp.
927	Bacteria;Firmicutes;Bacilli;Bacillales;Bacillaceae;Bacillus;Bacillus sp.
928	Bacteria;Bacteroidetes;Flavobacteriia;Flavobacteriales;Flavobacteriaceae;Flavobacterium;Flavobacterium sp.
929	Unassigned
930	Bacteria;Firmicutes;Erysipelotrichi;Erysipelotrichales;Erysipelotrichaceae
931	Bacteria;Fusobacteria;Fusobacteriia;Fusobacteriales;Leptotrichiaceae;Sneathia;Sneathia sp.
932	Bacteria;Actinobacteria;Actinobacteria;Actinomycetales;Beutenbergiaceae
933	Bacteria;Bacteroidetes;Bacteroidia;Bacteroidales;Porphyromonadaceae;Dysgonomonas;Dysgonomonas sp.
934	Bacteria;Proteobacteria;Gammaproteobacteria;Pseudomonadales;Pseudomonadaceae;Pseudomonas;Pseudomonas sp.
935	Bacteria;Proteobacteria;Gammaproteobacteria;Pseudomonadales;Pseudomonadaceae;Pseudomonas;Pseudomonas viridiflava
936	Bacteria;Fusobacteria;Fusobacteriia;Fusobacteriales;Leptotrichiaceae;Sneathia;Sneathia sp.
937	Bacteria;Firmicutes;Clostridia;Clostridiales;Ruminococcaceae
938	Bacteria;Firmicutes;Bacilli;Bacillales;Bacillaceae;Anoxybacillus;Anoxybacillus kestanbolensis
939	Bacteria;Actinobacteria;Actinobacteria;Bifidobacteriales;Bifidobacteriaceae
940	Bacteria;Firmicutes;Bacilli;Lactobacillales;Lactobacillaceae;Lactobacillus;Lactobacillus sp.
941	Bacteria;Proteobacteria;Gammaproteobacteria;Pseudomonadales;Pseudomonadaceae;Pseudomonas;Pseudomonas sp.
942	Bacteria;Bacteroidetes;Sphingobacteriia;Sphingobacteriales;Sphingobacteriaceae
943	Bacteria;Bacteroidetes;Bacteroidia;Bacteroidales;Porphyromonadaceae;Porphyromonas;Porphyromonas sp.
944	Bacteria;Fusobacteria;Fusobacteriia;Fusobacteriales;Leptotrichiaceae
945	Bacteria;Firmicutes;Bacilli;Lactobacillales;Enterococcaceae;Vagococcus;Vagococcus sp.
946	Bacteria;Firmicutes;Bacilli;Lactobacillales;Streptococcaceae
947	Bacteria;Proteobacteria;Gammaproteobacteria;Pseudomonadales;Pseudomonadaceae;Pseudomonas;Pseudomonas sp.
948	Bacteria;Firmicutes;Clostridia;Clostridiales;Peptostreptococcaceae
949	Bacteria;Bacteroidetes;Flavobacteriia;Flavobacteriales;[Weeksellaceae];Chryseobacterium;Chryseobacterium sp.
950	Bacteria;Firmicutes;Clostridia;Clostridiales;[Tissierellaceae];Tissierella_Soehngenia;Tissierella_Soehngenia sp.
951	Bacteria;Fusobacteria;Fusobacteriia;Fusobacteriales;Leptotrichiaceae;Sneathia;Sneathia sp.
952	Bacteria;Firmicutes;Clostridia;Clostridiales;Veillonellaceae;Mitsuokella;Mitsuokella multacida
953	Bacteria;Actinobacteria;Coriobacteriia;Coriobacteriales;Coriobacteriaceae
954	Bacteria;Proteobacteria;Alphaproteobacteria;Sphingomonadales;Erythrobacteraceae
955	Bacteria;Bacteroidetes;[Saprospirae];[Saprospirales];Chitinophagaceae;Chitinophaga;Chitinophaga sp.
956	Bacteria;Actinobacteria;Actinobacteria;Bifidobacteriales;Bifidobacteriaceae
957	Bacteria;Bacteroidetes;Flavobacteriia;Flavobacteriales;Flavobacteriaceae;Flavobacterium;Flavobacterium sp.
958	Bacteria;Firmicutes;Bacilli;Lactobacillales;Lactobacillaceae;Lactobacillus;Lactobacillus sp.
959	Bacteria;Firmicutes;Bacilli;Bacillales;Staphylococcaceae;Salinicoccus;Salinicoccus sp.
960	Bacteria;Firmicutes;Bacilli;Lactobacillales;Lactobacillaceae;Lactobacillus;Lactobacillus iners
961	Bacteria;Firmicutes;Clostridia;Clostridiales;Veillonellaceae;Dialister;Dialister sp.
962	Bacteria;Firmicutes;Clostridia;Clostridiales;Ruminococcaceae
963	Bacteria;Fusobacteria;Fusobacteriia;Fusobacteriales;Leptotrichiaceae
964	Bacteria;Proteobacteria;Gammaproteobacteria;Pseudomonadales;Pseudomonadaceae
965	Bacteria;Actinobacteria;Actinobacteria;Actinomycetales;Actinomycetaceae;Actinomyces;Actinomyces sp.
966	Bacteria;Actinobacteria;Actinobacteria;Bifidobacteriales;Bifidobacteriaceae
967	Bacteria;Firmicutes;Clostridia;Clostridiales;Lachnospiraceae
968	Bacteria;Firmicutes;Bacilli;Lactobacillales;Lactobacillaceae;Lactobacillus;Lactobacillus sp.
969	Bacteria;Actinobacteria;Actinobacteria;Actinomycetales;Corynebacteriaceae;Corynebacterium;Corynebacterium sp.
970	Bacteria;Acidobacteria;Acidobacteria-6;iii1-15;mb2424
971	Bacteria;Firmicutes;Bacilli;Lactobacillales;Enterococcaceae;Vagococcus;Vagococcus sp.
972	Bacteria;Firmicutes;Clostridia;Clostridiales;Clostridiaceae
973	Bacteria;Proteobacteria;Gammaproteobacteria;Pseudomonadales;Moraxellaceae;Acinetobacter;Acinetobacter sp.
974	Bacteria;Actinobacteria;Actinobacteria;Actinomycetales;ACK-M1
975	Bacteria;Proteobacteria;Alphaproteobacteria;Sphingomonadales;Sphingomonadaceae;Sphingomonas;Sphingomonas sp.
976	Bacteria;Proteobacteria;Gammaproteobacteria;Pseudomonadales;Moraxellaceae;Acinetobacter;Acinetobacter sp.
977	Bacteria;Actinobacteria;Actinobacteria;Actinomycetales;Nocardiaceae;Rhodococcus;Rhodococcus fascians
978	Bacteria;Bacteroidetes;Bacteroidia;Bacteroidales;Bacteroidaceae;Bacteroides;Bacteroides sp.
979	Bacteria;Proteobacteria;Gammaproteobacteria;Pseudomonadales;Moraxellaceae;Acinetobacter;Acinetobacter sp.
980	Bacteria;Proteobacteria;Gammaproteobacteria;Pseudomonadales;Pseudomonadaceae;Pseudomonas;Pseudomonas viridiflava
981	Bacteria;Fusobacteria;Fusobacteriia;Fusobacteriales;Leptotrichiaceae
982	Bacteria;Firmicutes;Clostridia;Clostridiales
983	Bacteria;Proteobacteria;Gammaproteobacteria;Pseudomonadales;Pseudomonadaceae;Pseudomonas;Pseudomonas sp.
984	Bacteria;Proteobacteria;Gammaproteobacteria;Pseudomonadales;Pseudomonadaceae;Pseudomonas;Pseudomonas sp.
985	Bacteria;Bacteroidetes;Sphingobacteriia;Sphingobacteriales;Sphingobacteriaceae;Sphingobacterium;Sphingobacterium faecium
986	Bacteria;Firmicutes;Bacilli;Lactobacillales;Lactobacillaceae;Lactobacillus;Lactobacillus iners
987	Bacteria;Actinobacteria;Actinobacteria;Bifidobacteriales;Bifidobacteriaceae
988	Bacteria;Bacteroidetes;Cytophagia;Cytophagales;Cytophagaceae;Pontibacter;Pontibacter sp.
989	Bacteria;Firmicutes;Bacilli;Lactobacillales;Lactobacillaceae;Lactobacillus;Lactobacillus sp.
990	Bacteria;Firmicutes;Bacilli;Lactobacillales;Enterococcaceae;Enterococcus;Enterococcus sp.
991	Bacteria;Proteobacteria;Gammaproteobacteria;Pseudomonadales;Pseudomonadaceae;Pseudomonas;Pseudomonas sp.
992	Bacteria;Bacteroidetes;Flavobacteriia;Flavobacteriales;[Weeksellaceae];Chryseobacterium;Chryseobacterium sp.
993	Bacteria;Actinobacteria;Actinobacteria;Actinomycetales;Intrasporangiaceae
994	Bacteria;Firmicutes;Bacilli;Lactobacillales;Lactobacillaceae;Lactobacillus;Lactobacillus sp.
995	Bacteria;Bacteroidetes;Bacteroidia;Bacteroidales
996	Bacteria;Firmicutes;Clostridia;Clostridiales;Lachnospiraceae;Lachnospira;Lachnospira sp.
997	Bacteria;Proteobacteria;Gammaproteobacteria;Pseudomonadales;Pseudomonadaceae;Pseudomonas;Pseudomonas sp.
998	Bacteria;Bacteroidetes;Bacteroidia;Bacteroidales;Porphyromonadaceae
999	Bacteria;Fusobacteria;Fusobacteriia;Fusobacteriales;Leptotrichiaceae;Sneathia;Sneathia sp.
1000	Bacteria;Proteobacteria;Alphaproteobacteria;Sphingomonadales;Sphingomonadaceae;Sphingomonas;Sphingomonas sp.
1001	Bacteria;Firmicutes;Clostridia;Clostridiales;Veillonellaceae;Megasphaera;Megasphaera sp.
1002	Bacteria;Proteobacteria;Betaproteobacteria;Burkholderiales;Alcaligenaceae;Achromobacter;Achromobacter sp.
1003	Bacteria;Actinobacteria;Actinobacteria;Actinomycetales;Intrasporangiaceae;Phycicoccus;Phycicoccus sp.
1004	Bacteria;Actinobacteria;Coriobacteriia;Coriobacteriales;Coriobacteriaceae
1005	Bacteria;Firmicutes;Clostridia;Clostridiales;Clostridiaceae;Proteiniclasticum;Proteiniclasticum sp.
1006	Bacteria;Firmicutes;Clostridia;Clostridiales;Eubacteriaceae;Pseudoramibacter_Eubacterium;Pseudoramibacter_Eubacterium sp.
1007	Bacteria;Proteobacteria;Gammaproteobacteria;Pseudomonadales;Pseudomonadaceae
1008	Bacteria;[Thermi];Deinococci;Deinococcales;Deinococcaceae;Deinococcus;Deinococcus sp.
1009	Bacteria;Bacteroidetes;Bacteroidia;Bacteroidales;Porphyromonadaceae;Dysgonomonas;Dysgonomonas sp.
1010	Bacteria;Firmicutes;Bacilli;Lactobacillales;Lactobacillaceae;Lactobacillus;Lactobacillus iners
1011	Bacteria;Firmicutes;Clostridia;Clostridiales;Ruminococcaceae
1012	Bacteria;Proteobacteria;Alphaproteobacteria;Rhizobiales;Brucellaceae;Pseudochrobactrum;Pseudochrobactrum sp.
1013	Bacteria;Proteobacteria;Gammaproteobacteria;Alteromonadales;Shewanellaceae;Shewanella;Shewanella sp.
1014	Bacteria;Proteobacteria;Gammaproteobacteria;Pseudomonadales;Pseudomonadaceae;Pseudomonas;Pseudomonas fragi
1015	Bacteria;Proteobacteria;Alphaproteobacteria;Rhodospirillales;Rhodospirillaceae;Inquilinus;Inquilinus sp.
1016	Bacteria;Proteobacteria;Alphaproteobacteria;Rhizobiales;Aurantimonadaceae
1017	Bacteria;Firmicutes;Clostridia;Clostridiales
1018	Bacteria;Firmicutes;Clostridia;Clostridiales;Clostridiaceae;Clostridium;Clostridium sp.
1019	Bacteria;Firmicutes;Bacilli;Lactobacillales;Lactobacillaceae;Lactobacillus;Lactobacillus iners
1020	Bacteria;Firmicutes;Erysipelotrichi;Erysipelotrichales;Erysipelotrichaceae;Coprobacillus;Coprobacillus sp.
1021	Bacteria;Proteobacteria;Gammaproteobacteria;Pseudomonadales;Pseudomonadaceae
1022	Bacteria;Bacteroidetes;Flavobacteriia;Flavobacteriales;[Weeksellaceae];Cloacibacterium;Cloacibacterium sp.
1023	Bacteria;Actinobacteria;Actinobacteria;Actinomycetales;Dietziaceae;Dietzia;Dietzia sp.
1024	Bacteria;Proteobacteria;Gammaproteobacteria;Xanthomonadales;Xanthomonadaceae;Rhodanobacter;Rhodanobacter sp.
1025	Bacteria;Proteobacteria;Gammaproteobacteria;Pseudomonadales;Pseudomonadaceae;Pseudomonas;Pseudomonas fragi
1026	Bacteria;Actinobacteria;Actinobacteria;Actinomycetales;Pseudonocardiaceae
1027	Bacteria;Firmicutes;Bacilli;Lactobacillales;Lactobacillaceae;Lactobacillus;Lactobacillus iners
1028	Bacteria;Proteobacteria;Betaproteobacteria;MND1
1029	Bacteria;Actinobacteria;Actinobacteria;Actinomycetales;Micrococcaceae;Arthrobacter;Arthrobacter sp.
1030	Bacteria;Actinobacteria;Actinobacteria;Bifidobacteriales;Bifidobacteriaceae
1031	Bacteria;Proteobacteria;Alphaproteobacteria;Rhizobiales;Beijerinckiaceae
1032	Bacteria;Firmicutes;Bacilli;Lactobacillales;Aerococcaceae;Aerococcus;Aerococcus sp.
1033	Bacteria;Proteobacteria;Betaproteobacteria;Burkholderiales;Alcaligenaceae
1034	Bacteria;Actinobacteria;Coriobacteriia;Coriobacteriales;Coriobacteriaceae;Eggerthella;Eggerthella lenta
1035	Bacteria;Proteobacteria;Betaproteobacteria;Burkholderiales;Comamonadaceae;Delftia;Delftia sp.
1036	Bacteria;Firmicutes;Bacilli;Lactobacillales;Lactobacillaceae;Lactobacillus;Lactobacillus iners
1037	Bacteria;Firmicutes;Clostridia;Clostridiales
1038	Bacteria;Actinobacteria;Actinobacteria;Actinomycetales;Brevibacteriaceae;Brevibacterium;Brevibacterium paucivorans
1039	Bacteria;Firmicutes;Bacilli;Bacillales
1040	Bacteria;Firmicutes;Clostridia;Clostridiales;[Tissierellaceae]
1041	Bacteria;Firmicutes;Bacilli;Lactobacillales;Lactobacillaceae;Lactobacillus;Lactobacillus sp.
1042	Bacteria;Firmicutes;Bacilli;Lactobacillales;Aerococcaceae;Aerococcus;Aerococcus sp.
1043	Bacteria;Proteobacteria;Gammaproteobacteria;Xanthomonadales;Xanthomonadaceae;Stenotrophomonas;Stenotrophomonas acidaminiphila
1044	Bacteria;Firmicutes;Clostridia;Clostridiales;Veillonellaceae;Veillonella;Veillonella sp.
1045	Bacteria;Proteobacteria;Gammaproteobacteria;Legionellales;Legionellaceae;Legionella;Legionella sp.
1046	Bacteria;Proteobacteria;Gammaproteobacteria;Pseudomonadales;Pseudomonadaceae;Pseudomonas;Pseudomonas sp.
1047	Bacteria;Proteobacteria;Gammaproteobacteria;Pseudomonadales;Pseudomonadaceae;Pseudomonas;Pseudomonas sp.
1048	Bacteria;Proteobacteria;Gammaproteobacteria;Xanthomonadales;Xanthomonadaceae;Stenotrophomonas;Stenotrophomonas sp.
1049	Bacteria;Proteobacteria;Gammaproteobacteria;Pseudomonadales;Pseudomonadaceae;Pseudomonas;Pseudomonas viridiflava
1050	Bacteria;Proteobacteria;Gammaproteobacteria;Pseudomonadales;Pseudomonadaceae;Pseudomonas;Pseudomonas fragi
1051	Bacteria;Actinobacteria;Actinobacteria;Actinomycetales;Cellulomonadaceae;Cellulomonas;Cellulomonas sp.
1052	Bacteria;Proteobacteria;Gammaproteobacteria;Pseudomonadales;Pseudomonadaceae;Pseudomonas;Pseudomonas viridiflava
1053	Bacteria;Firmicutes;Clostridia;Clostridiales;Peptostreptococcaceae;Peptostreptococcus;Peptostreptococcus sp.
1054	Bacteria;Firmicutes;Clostridia;Clostridiales;Lachnospiraceae;Dorea;Dorea sp.
1055	Bacteria;Firmicutes;Bacilli;Lactobacillales;Lactobacillaceae;Lactobacillus;Lactobacillus sp.
1056	Bacteria;Actinobacteria;Actinobacteria;Actinomycetales;Pseudonocardiaceae;Actinomycetospora;Actinomycetospora sp.
1057	Bacteria;Bacteroidetes;Bacteroidia;Bacteroidales;Prevotellaceae;Prevotella;Prevotella sp.
1058	Bacteria;Firmicutes;Clostridia;Clostridiales;Peptostreptococcaceae
1059	Bacteria;Proteobacteria;Alphaproteobacteria;Rhizobiales;Hyphomicrobiaceae
1060	Bacteria;Firmicutes;Bacilli;Lactobacillales;Lactobacillaceae;Lactobacillus;Lactobacillus sp.
1061	Bacteria;Firmicutes;Bacilli;Lactobacillales;Enterococcaceae;Vagococcus;Vagococcus sp.
1062	Bacteria;Actinobacteria;Actinobacteria;Actinomycetales;Streptosporangiaceae
1063	Bacteria;Firmicutes;Bacilli;Lactobacillales;Lactobacillaceae;Lactobacillus;Lactobacillus sp.
1064	Bacteria;Proteobacteria;Alphaproteobacteria;Sphingomonadales;Sphingomonadaceae;Sphingomonas;Sphingomonas sp.
1065	Bacteria;Firmicutes;Bacilli;Lactobacillales;Lactobacillaceae;Lactobacillus;Lactobacillus iners
1066	Bacteria;Firmicutes;Bacilli;Lactobacillales;Enterococcaceae;Enterococcus;Enterococcus sp.
1067	Unassigned
1068	Bacteria;Proteobacteria;Gammaproteobacteria;Pseudomonadales;Pseudomonadaceae;Pseudomonas;Pseudomonas viridiflava
1069	Bacteria;Firmicutes;Clostridia;Clostridiales;[Tissierellaceae]
1070	Bacteria;Firmicutes;Clostridia;Clostridiales;Veillonellaceae;Dialister;Dialister sp.
1071	Bacteria;Firmicutes;Bacilli;Lactobacillales;Streptococcaceae;Streptococcus;Streptococcus sp.
1072	Bacteria;Proteobacteria;Alphaproteobacteria;Rhodobacterales;Rhodobacteraceae
1073	Bacteria;Bacteroidetes;Flavobacteriia;Flavobacteriales;Flavobacteriaceae;Myroides;Myroides odoratimimus
1074	Bacteria;Firmicutes;Bacilli;Lactobacillales;Lactobacillaceae;Lactobacillus;Lactobacillus sp.
1075	Bacteria;Firmicutes;Erysipelotrichi;Erysipelotrichales;Erysipelotrichaceae;PSB-M-3;PSB-M-3 sp.
1076	Bacteria;Proteobacteria;Alphaproteobacteria;Rhodospirillales;Rhodospirillaceae;Skermanella;Skermanella sp.
1077	Bacteria;Proteobacteria;Alphaproteobacteria;Sphingomonadales;Sphingomonadaceae;Sphingobium;Sphingobium sp.
1078	Bacteria;Chloroflexi;TK17
1079	Bacteria;Firmicutes;Bacilli;Lactobacillales;Lactobacillaceae;Lactobacillus;Lactobacillus sp.
1080	Bacteria;Proteobacteria;Betaproteobacteria;Burkholderiales;Comamonadaceae
1081	Bacteria;Firmicutes;Bacilli;Lactobacillales;Lactobacillaceae;Lactobacillus;Lactobacillus sp.
1082	Bacteria;Firmicutes;Clostridia;Clostridiales;[Tissierellaceae];Finegoldia;Finegoldia sp.
1083	Bacteria;Proteobacteria;Betaproteobacteria;Burkholderiales;Comamonadaceae;Delftia;Delftia sp.
1084	Bacteria;Actinobacteria;Actinobacteria;Actinomycetales;Intrasporangiaceae
1085	Bacteria;Proteobacteria;Gammaproteobacteria;Pseudomonadales;Pseudomonadaceae;Pseudomonas;Pseudomonas fragi
1086	Bacteria;Firmicutes;Bacilli;Lactobacillales;Lactobacillaceae;Lactobacillus;Lactobacillus iners
1087	Bacteria;Proteobacteria;Gammaproteobacteria;Xanthomonadales;Sinobacteraceae
1088	Bacteria;Bacteroidetes;Bacteroidia;Bacteroidales;Porphyromonadaceae
1089	Bacteria;Proteobacteria;Gammaproteobacteria;Pseudomonadales;Pseudomonadaceae;Pseudomonas;Pseudomonas sp.
1090	Bacteria;Actinobacteria;Actinobacteria;Bifidobacteriales;Bifidobacteriaceae
1091	Bacteria;Proteobacteria;Gammaproteobacteria;Pseudomonadales;Pseudomonadaceae;Pseudomonas;Pseudomonas sp.
1092	Bacteria;[Thermi];Deinococci;Deinococcales;Deinococcaceae;Deinococcus;Deinococcus sp.
1093	Bacteria;Firmicutes;Bacilli;Lactobacillales;Enterococcaceae;Vagococcus;Vagococcus sp.
1094	Bacteria;Firmicutes;Bacilli;Lactobacillales;Streptococcaceae;Streptococcus;Streptococcus sp.
1095	Bacteria;Firmicutes;Bacilli;Bacillales;Bacillaceae
1096	Bacteria;Proteobacteria;Betaproteobacteria;Burkholderiales;Comamonadaceae
1097	Bacteria;Proteobacteria;Betaproteobacteria;Burkholderiales
1098	Bacteria;Actinobacteria;Actinobacteria;Bifidobacteriales;Bifidobacteriaceae
1099	Bacteria;Proteobacteria;Alphaproteobacteria;Rhizobiales;Hyphomicrobiaceae;Devosia;Devosia sp.
1100	Bacteria;Firmicutes;Bacilli;Bacillales;Bacillaceae;Marinococcus;Marinococcus sp.
1101	Bacteria;Firmicutes;Bacilli;Lactobacillales;Streptococcaceae;Streptococcus;Streptococcus sp.
1102	Bacteria;Firmicutes;Clostridia;Clostridiales;[Tissierellaceae];Parvimonas;Parvimonas sp.
1103	Bacteria;Bacteroidetes;Bacteroidia;Bacteroidales;[Odoribacteraceae];Butyricimonas;Butyricimonas sp.
1104	Bacteria;Firmicutes;Bacilli;Lactobacillales;Enterococcaceae;Vagococcus;Vagococcus sp.
1105	Bacteria;Firmicutes;Bacilli;Lactobacillales;Lactobacillaceae;Lactobacillus;Lactobacillus iners
1106	Bacteria;Firmicutes;Erysipelotrichi;Erysipelotrichales;Erysipelotrichaceae;Allobaculum;Allobaculum sp.
1107	Bacteria;Firmicutes;Bacilli;Lactobacillales;Lactobacillaceae;Lactobacillus;Lactobacillus iners
1108	Bacteria;Firmicutes;Bacilli;Lactobacillales;Enterococcaceae;Vagococcus;Vagococcus sp.
1109	Bacteria;Proteobacteria;Gammaproteobacteria;Pseudomonadales;Pseudomonadaceae;Pseudomonas;Pseudomonas sp.
1110	Bacteria;Firmicutes;Bacilli;Lactobacillales;Lactobacillaceae;Lactobacillus;Lactobacillus iners
1111	Bacteria;Bacteroidetes;Cytophagia;Cytophagales;Cytophagaceae;Dyadobacter;Dyadobacter sp.
1112	Bacteria;Firmicutes;Bacilli;Lactobacillales;Lactobacillaceae;Lactobacillus;Lactobacillus iners
1113	Bacteria;Bacteroidetes;Sphingobacteriia;Sphingobacteriales;Sphingobacteriaceae;Sphingobacterium;Sphingobacterium faecium
1114	Bacteria;Proteobacteria;Betaproteobacteria;Burkholderiales
1115	Bacteria;Proteobacteria;Gammaproteobacteria;Pseudomonadales;Moraxellaceae;Acinetobacter;Acinetobacter sp.
1116	Bacteria;Firmicutes;Bacilli;Lactobacillales;Enterococcaceae;Vagococcus;Vagococcus sp.
1117	Bacteria;Chloroflexi;Ellin6529
1118	Bacteria;Firmicutes;Bacilli;Lactobacillales;Aerococcaceae;Facklamia;Facklamia sp.
1119	Bacteria;Firmicutes;Clostridia;Clostridiales
1120	Bacteria;Firmicutes;Bacilli;Lactobacillales;Enterococcaceae;Vagococcus;Vagococcus sp.
1121	Bacteria;Proteobacteria;Alphaproteobacteria;Sphingomonadales;Sphingomonadaceae;Sphingobium;Sphingobium sp.
1122	Bacteria;Proteobacteria;Betaproteobacteria;Rhodocyclales;Rhodocyclaceae;Methyloversatilis;Methyloversatilis sp.
1123	Bacteria;Proteobacteria;Gammaproteobacteria;Pseudomonadales;Pseudomonadaceae;Pseudomonas;Pseudomonas sp.
1124	Bacteria;Proteobacteria;Gammaproteobacteria;Enterobacteriales;Enterobacteriaceae;Erwinia;Erwinia sp.
1125	Bacteria;Proteobacteria;Gammaproteobacteria;Pseudomonadales;Pseudomonadaceae;Pseudomonas;Pseudomonas sp.
1126	Bacteria;Firmicutes;Clostridia;Clostridiales;[Tissierellaceae];Tissierella_Soehngenia;Tissierella_Soehngenia sp.
1127	Bacteria;Actinobacteria;Coriobacteriia;Coriobacteriales;Coriobacteriaceae
1128	Bacteria;Firmicutes;Bacilli;Lactobacillales;Lactobacillaceae;Lactobacillus;Lactobacillus iners
1129	Bacteria;Firmicutes;Bacilli;Lactobacillales;Lactobacillaceae;Lactobacillus;Lactobacillus iners
1130	Bacteria;Firmicutes;Bacilli;Lactobacillales;Carnobacteriaceae;Granulicatella;Granulicatella sp.
1131	Bacteria;Firmicutes;Erysipelotrichi;Erysipelotrichales;Erysipelotrichaceae;[Eubacterium];[Eubacterium] biforme
1132	Bacteria;Bacteroidetes;Bacteroidia;Bacteroidales;Bacteroidaceae;Bacteroides;Bacteroides sp.
1133	Bacteria;Firmicutes;Bacilli;Lactobacillales;Carnobacteriaceae;Carnobacterium;Carnobacterium sp.
1134	Bacteria;Firmicutes;Clostridia;Clostridiales;Lachnospiraceae
1135	Bacteria;Firmicutes;Bacilli;Lactobacillales;Lactobacillaceae;Lactobacillus;Lactobacillus sp.
1136	Bacteria;Proteobacteria;Gammaproteobacteria;Pseudomonadales;Pseudomonadaceae;Pseudomonas;Pseudomonas sp.
