# Supplementary material for: The microbiota continuum along the female reproductive tract and its relation to uterine-related diseases
Source: Nat Commun. 2017 Oct 17;8:875. doi: 10.1038/s41467-017-00901-0 (PMC5645390; doi:10.1038/s41467-017-00901-0)
Supplement: Supplementary file 6 — Supplementary Data 4 [file 41467_2017_901_MOESM6_ESM.xlsx]

## Sheet: Sheet1
Supplementary Data 4 Sequencing and annotation for the cohort of 15 additional women
Sample ID_A_B_C	DNA extraction		PCR amplification		Sequencing amount			% of reads annotated to taxa
	concentration (ng/μL)	volume(μL)	size of the fragment（bp）	molar concentration of library (nm/ul)	raw reads	clean reads	percentage(%)	Domain	phylum	Class	Order	Family	Genus	Species
H2O_1	-	-	0	0	4071	1336	32.82	1	1	1	0.9409	0.9409	0.7343	0.6123
H2O_2	-	-	0	0	1141	353	30.94	1	1	1	0.9745	0.9745	0.9603	0.8329
Saline_1	0	25	511	0.03	148532	44806	30.17	1	1	1	0.9825	0.9793	0.9478	0.6544
Saline_2	0	25	0	0	1371	424	30.93	1	1	0.9976	0.9788	0.9788	0.9764	0.7689
PBS_1	0	30	0	0	5143	1639	31.87	1	1	1	1	0.9988	0.9976	0.8719
PBS_2	0	30	0	0	3323	1323	39.81	1	1	1	1	0.9992	0.9992	0.9017
C001PRE_GLOVES	0	25	492	0	19596	5778	29.49	1	1	1	0.9798	0.9747	0.9168	0.4626
C002PRE_GLOVES	0	25	506	0	56926	16985	29.84	1	1	1	0.9616	0.9615	0.9017	0.7206
T001PRE_GLOVES	0	25	0	0	2097	637	30.38	1	1	1	1	1	0.9906	0.6217
T002PRE_GLOVES	0	25	0	0	3235	623	19.26	1	1	1	0.992	0.9358	0.8732	0.7576
T003PRE_GLOVES	0	25	0	0	308	117	37.99	1	1	1	0.9658	0.9658	0.5726	0.547
T004PRE_GLOVES	0	25	0	0	4830	1624	33.62	1	1	1	1	1	0.9095	0.3264
C001PRE_SKIN	0	25	518	0.09	93068	31764	34.13	1	0.9978	0.9978	0.9978	0.9788	0.7937	0.5684
C002PRE_SKIN	0	25	507	0	39681	11300	28.48	1	1	1	0.9727	0.9693	0.9495	0.5863
T001PRE_SKIN	0	25	0	0	2973	708	23.81	1	0.9986	0.9887	0.9774	0.9774	0.9463	0.6893
T002PRE_SKIN	0	25	0	0	275	79	28.73	1	0.962	0.962	0.9367	0.9367	0.9367	0.3671
T003PRE_SKIN	0.2	25	0	0	1980	586	29.6	1	1	1	0.9932	0.9829	0.9386	0.6212
T004PRE_SKIN	0	25	505	0.01	50748	13765	27.12	1	1	1	0.9369	0.9369	0.9358	0.7783
T005PRE_SKIN	0.1	25	486	0.4	1402	344	24.54	1	0.9913	0.9913	0.9913	0.9913	0.8953	0.7209
C002SWAB_MAT	0.1	25	0	0	15872	4583	28.87	1	1	1	1	1	0.9727	0.6487
T001SWAB_MAT	0	25	0	0	1262	435	34.47	1	1	1	1	1	1	0.7678
C001PF_1_1_1	2.8	25	513	0.39	120298	31797	26.43	1	1	0.9983	0.9983	0.9982	0.8356	0.7931
C002PF_1_1_1	376	25	509	0	76000	17559	23.1	1	1	1	0.9963	0.9949	0.8201	0.7819
P001PF_1_1_1	292	30	517	0.37	108994	30146	27.66	1	1	1	0.9996	0.9851	0.7715	0.7424
P002PF_1_1_1	414	30	506	0.33	147597	38905	26.36	1	1	1	0.9985	0.9985	0.8092	0.7746
P003PF_1_0_2	426	30	477	0.2	3752	1032	27.51	1	1	1	0.9942	0.9942	0.8818	0.7936
P004PF_1_1_1	370	30	512	0.52	164408	44931	27.33	1	1	1	0.9997	0.9932	0.8207	0.7742
P005PF_1_1_1	153	30	512	0.8	132594	34678	26.15	1	1	0.9997	0.9995	0.998	0.8223	0.7882
T001PF_1_1_1	326	25	510	0.2	186619	52031	27.88	1	1	1	1	0.9987	0.8263	0.7974
T002PF_1_1_1	192	55	511	0.04	118692	27262	22.97	1	1	1	0.979	0.9767	0.8532	0.7717
T003PF_1_1_2	42.4	25	507	2.7	89023	23858	26.8	1	1	1	0.9923	0.9372	0.8666	0.8227
T004PF_1_1_2	1.6	25	512	0.99	49715	13106	26.36	1	1	0.9999	0.997	0.9837	0.8855	0.822
T005PF_2_1_2	0.3	25	504	0.04	138052	38653	28	1	1	1	0.991	0.9907	0.7667	0.6842
T003ETC_1_1_2	147	55	511	0.67	70165	27521	39.22	1	0.9997	0.9997	0.9958	0.9862	0.9557	0.9232
T003ETL_1_1_2	212	25	507	0.01	83766	20002	23.88	1	1	1	0.9965	0.9824	0.9391	0.9182
T003ETF_1_1_2	230	25	508	0.13	113893	38046	33.41	1	0.9999	0.9999	0.9938	0.9772	0.9504	0.929
T003ETR_1_1_2	246	25	503	0.01	66846	22741	34.02	1	1	1	0.9929	0.9823	0.9342	0.8898
T004ETC_1_1_2	77.2	95	507	0.02	199072	45330	22.77	1	1	1	0.9992	0.9836	0.9314	0.8915
T004ETL_1_1_2	111	95	0	0	25373	7535	29.7	1	1	1	0.9826	0.9679	0.8835	0.8541
T004ETF_1_1_2	24.4	25	505	0	54648	18474	33.81	1	1	1	0.9955	0.9724	0.9297	0.8999
T004ETR_1_1_2	348	25	506	0.02	119197	37717	31.64	1	1	0.9999	0.9872	0.9826	0.8994	0.8556
C001FRL_1_1_1	62.2	25	508	0.16	130912	35553	27.16	1	1	1	0.9964	0.9638	0.767	0.681
T001FRL_1_1_1	120	25	509	0.21	247266	71751	29.02	1	1	1	0.9866	0.9806	0.9221	0.8713
T002FRL_1_1_1	61.8	25	513	1.06	85500	27148	31.75	1	1	0.9998	0.9887	0.9872	0.9385	0.8967
T003FRL_1_1_2	55.8	95	514	0.78	71503	19382	27.11	1	1	0.9999	0.983	0.968	0.8924	0.8242
T004FRL_1_1_2	31.2	25	512	1.22	85003	17456	20.54	1	1	0.9998	0.9889	0.9745	0.8933	0.854
T005FRL_1_1_2	6.7	25	505	0.28	82756	22057	26.65	1	1	1	0.9888	0.9387	0.851	0.7394
C001FLL_1_1_1	30.6	25	515	0.66	59954	15525	25.89	1	1	0.9998	0.994	0.9696	0.7766	0.699
P001FLL_1_1_1	171	30	517	3.13	89661	22174	24.73	1	1	1	0.9999	0.9566	0.8074	0.6867
T001FLL_1_1_1	46.4	25	514	0.91	104751	31400	29.98	1	1	1	0.9924	0.9871	0.927	0.8359
T003FLL_1_1_2	214	25	511	0.07	437508	127870	29.23	1	1	1	0.9925	0.9795	0.9128	0.8748
T004FLL_1_1_2	59.4	25	510	1.01	79746	27919	35.01	1	1	1	0.9942	0.9742	0.9196	0.8807
