# Supplementary material for: The microbiota continuum along the female reproductive tract and its relation to uterine-related diseases
Source: Nat Commun. 2017 Oct 17;8:875. doi: 10.1038/s41467-017-00901-0 (PMC5645390; doi:10.1038/s41467-017-00901-0)
Supplement: Supplementary file 7 — Supplementary Data 5 [file 41467_2017_901_MOESM7_ESM.xlsx]

## Sheet: Sheet1
Supplementary Data 5 Sequencing and annotation for the cohort of 15 additional women in different protocols
Sample ID_Aa_Bb_Cc	DNA extraction		PCR amplification		Sequencing amount			% of reads annotated to taxa
	concentration (ng/μL)	volume(μL)	size of the fragment（bp）	molar concentration of library (nm/ul)	# raw reads	# clean reads	percentage(%)	Domain	phylum	Class	Order	Family	Genus	Species
C001PF_1_1_1	2.8	25	513	0.39	120298	31912	26.53	1	1	0.9983	0.9983	0.9982	0.8356	0.7931
C001PF_1_1_2	57.2	25	516	0.36	61541	16987	27.6	1	0.9964	0.9964	0.978	0.9703	0.82	0.7386
C001PF_2_1_2	57.2	25	516	0.36	93339	25024	26.81	1	0.9968	0.9968	0.9794	0.9713	0.8253	0.7485
C002PF_1_1_1	376	25	509	0	76000	17559	23.1	1	1	1	0.9963	0.9949	0.8201	0.7819
C002PF_2_1_1	68.8	95	513	0.13	104159	25751	24.72	1	1	1	0.9914	0.9877	0.8895	0.8412
P001FLL_1_0_2	171	30	493	9.3	4825	1402	29.06	1	1	1	1	0.9551	0.7825	0.6598
P001FLL_1_1_1	171	30	517	3.13	89661	22174	24.73	1	1	1	0.9999	0.9566	0.8074	0.6867
P002PF_1_0_2	414	30	478	0.1	7829	2311	29.52	1	1	1	0.9948	0.9775	0.7767	0.6235
P002PF_1_1_1	414	30	506	0.33	147597	38905	26.36	1	1	1	0.9985	0.9985	0.8092	0.7746
P005PF_1_0_2	153	30	490	0.3	6876	1870	27.2	1	1	0.9866	0.9866	0.9866	0.8321	0.7973
P005PF_1_1_1	153	30	512	0.8	132594	34678	26.15	1	1	0.9997	0.9995	0.998	0.8223	0.7882
P006PF_1_1_1	372	60	506	0.08	144816	26212	18.1	1	1	0.999	0.999	0.9974	0.8343	0.8035
P006PF_1_1_2	372	60	506	0.08	203796	45301	22.23	1	1	0.9996	0.9965	0.9953	0.8398	0.813
P008PF_1_0_2	270	60	492	0.2	5018	1542	30.73	1	1	0.9994	0.9994	0.9909	0.8962	0.7309
P008PF_1_1_1	270	60	514	0.49	127257	32609	25.62	1	1	1	0.9976	0.988	0.8134	0.7813
T001PF_1_1_1	326	25	510	0.2	186619	52031	27.88	1	1	1	1	0.9987	0.8263	0.7974
T001PF_2_1_1	385	25	524	0.46	140062	34997	24.99	1	1	1	0.9883	0.9836	0.8726	0.8249
T002PF_1_1_1	192	55	511	0.04	118692	27262	22.97	1	1	1	0.979	0.9767	0.8532	0.7717
T002PF_2_1_2	220	25	514	0.08	86844	18932	21.8	1	1	0.9995	0.9995	0.9994	0.8284	0.7909
T003PF_1_1_2	42.4	25	507	2.7	89023	23858	26.8	1	1	1	0.9923	0.9372	0.8666	0.8227
T003PF_2_1_2	11.2	25	512	1.7	331445	84702	25.56	1	1	1	0.9999	0.9736	0.8467	0.8049
a A indicates DNA was extracted at two time points/rounds, 1: first, 2: second
b B indicates that DNA template was diluted or not before PCR, 0: diluted. 1: without dilution
c C indicates that two chips were used, 1: first chip. 2: second chip
