# Supplementary material for: The microbiota continuum along the female reproductive tract and its relation to uterine-related diseases
Source: Nat Commun. 2017 Oct 17;8:875. doi: 10.1038/s41467-017-00901-0 (PMC5645390; doi:10.1038/s41467-017-00901-0)
Supplement: Supplementary file 8 — Supplementary Data 6 [file 41467_2017_901_MOESM8_ESM.xlsx]

## Sheet: Sheet1
Supplementary Data 6 Signature OTUs for each site of the vagino-uterine microbiota. Based on IndVal, a well-established method in ecology considering both the occurrence and abundance of species.
Taxonomy	OTU ID	Associated habitat	p-value	Vaginal lower third			Posterior fornix			Cervical mucus			Endometrium			Fallopian tubes			Peritoneal fluid
				Mean CL	Prevalence CL	IndVal CL	Mean CU	Prevalence CU	IndVal CU	Mean CV	Prevalence CV	IndVal CV	Mean ET	Prevalence ET	IndVal ET	Mean FL	Prevalence FL	IndVal FL	Mean PF	Prevalence PF	IndVal PF
Bacteria;Firmicutes;Bacilli;Lactobacillales;Lactobacillaceae;Lactobacillus;Lactobacillus sp.	38	CL	0.004	0.0162248	0.827957	0.527283	0.0129142	0.819149	0.467914	0.0141073	0.776596	0.476179	0.00480741	0.6625	0.256743	7.81478e-06	0.105263	0.00412617	0.000255353	0.282609	0.0386468
Bacteria;Firmicutes;Bacilli;Lactobacillales;Lactobacillaceae;Lactobacillus;Lactobacillus sp.	61	CL	0.005	0.00547048	0.806452	0.540179	0.00488025	0.787234	0.50409	0.00317092	0.765957	0.400803	0.00156046	0.6125	0.251429	0	0	0	3.70892e-05	0.184783	0.0212907
Bacteria;Firmicutes;Bacilli;Lactobacillales;Lactobacillaceae;Lactobacillus;Lactobacillus iners	196	CL	0.002	0.000902569	0.698925	0.526021	0.000783368	0.702128	0.491178	0.000407135	0.617021	0.331946	0.000181515	0.325	0.160859	0	0	0	5.25068e-06	0.0326087	0.00866607
Bacteria;Firmicutes;Bacilli;Lactobacillales;Lactobacillaceae;Lactobacillus;Lactobacillus iners	220	CL	0.026	0.00214675	0.591398	0.509806	0.00147575	0.531915	0.400868	0.00099879	0.446809	0.302254	0.000251998	0.2125	0.104701	2.80522e-06	0.0526316	0.0054977	8.76473e-06	0.0434783	0.00883241
Bacteria;Firmicutes;Bacilli;Lactobacillales;Lactobacillaceae;Lactobacillus;Lactobacillus crispatus	1	CU	0.009	0.37615	0.903226	0.499934	0.387965	0.882979	0.502001	0.350366	0.893617	0.479921	0.216492	0.775	0.351322	0.0131239	0.736842	0.0843436	0.0152573	0.76087	0.092412
Bacteria;Firmicutes;Bacilli;Lactobacillales;Lactobacillaceae;Lactobacillus;Lactobacillus iners	14	CU	0.013	0.123714	0.806452	0.503948	0.133386	0.765957	0.50997	0.108547	0.765957	0.460044	0.026376	0.7125	0.218718	5.97182e-05	0.315789	0.0069285	0.00076621	0.48913	0.0308868
Bacteria;Firmicutes;Bacilli;Lactobacillales;Lactobacillaceae;Lactobacillus;Lactobacillus sp.	259	CU	0.005	0.000677194	0.666667	0.478415	0.000856207	0.659574	0.535075	0.000288432	0.510638	0.273257	0.000141952	0.175	0.112223	3.80506e-06	0.0526316	0.0100762	4.89118e-06	0.0217391	0.00734212
Bacteria;Proteobacteria;Betaproteobacteria;Burkholderiales;Comamonadaceae;Comamonas;Comamonas sp.	6	FL	0.001	6.28408e-07	0.0107527	0.000218218	3.11057e-06	0.0425532	0.000965823	0.00102757	0.0531915	0.0196263	0.00972665	0.5125	0.18743	0.082532	1	0.762645	0.0486085	0.5	0.413859
Bacteria;Proteobacteria;Gammaproteobacteria;Pseudomonadales;Moraxellaceae;Acinetobacter;Acinetobacter sp.	7	FL	0.001	6.38875e-05	0.182796	0.00742188	0.00028929	0.276596	0.0194273	0.0129128	0.93617	0.238787	0.0474197	0.9875	0.469971	0.080643	1	0.616746	0.0706803	1	0.577394
Bacteria;Proteobacteria;Gammaproteobacteria;Pseudomonadales;Pseudomonadaceae	9	FL	0.001	6.78875e-05	0.0645161	0.0103862	0.000131235	0.0744681	0.0155145	0.000975042	0.510638	0.110738	0.00695317	0.75	0.358385	0.0208759	0.894737	0.678264	0.0115984	0.869565	0.4984
Bacteria;Proteobacteria;Betaproteobacteria;Rhodocyclales;Rhodocyclaceae;Dechloromonas;Dechloromonas sp.	18	FL	0.001	0	0	0	3.64844e-07	0.0106383	0.000416909	6.92526e-05	0.0212766	0.00812308	0.000136435	0.1	0.0247181	0.0170659	0.473684	0.601674	0.00505842	0.184783	0.204592
Bacteria;Firmicutes;Bacilli;Lactobacillales;Aerococcaceae;Facklamia;Facklamia sp.	19	FL	0.001	9.67611e-06	0.0645161	0.00376723	7.51788e-06	0.0531915	0.00301513	0.000302737	0.0851064	0.024202	0.00165651	0.3125	0.108483	0.0236858	0.842105	0.673387	0.0183248	0.358696	0.386563
Bacteria;Proteobacteria;Gammaproteobacteria;Pseudomonadales;Pseudomonadaceae	20	FL	0.001	9.85581e-06	0.0107527	0.00109364	8.68576e-06	0.0212766	0.0014442	0.00104346	0.0425532	0.022386	0.00402526	0.4125	0.136893	0.076754	0.894737	0.880378	0.00676367	0.402174	0.175214
Bacteria;Proteobacteria;Gammaproteobacteria;Pseudomonadales;Pseudomonadaceae;Pseudomonas;Pseudomonas sp.	22	FL	0.001	1.58565e-06	0.0215054	0.00195138	1.59174e-05	0.0638298	0.0106515	0.000547876	0.43617	0.163356	0.00210808	0.8125	0.437341	0.00340579	0.947368	0.600252	0.00287585	0.858696	0.525131
Bacteria;Proteobacteria;Gammaproteobacteria;Pseudomonadales;Pseudomonadaceae;Pseudomonas;Pseudomonas sp.	41	FL	0.004	2.76226e-05	0.0860215	0.00777445	8.3795e-05	0.106383	0.0150584	0.00420207	0.489362	0.228708	0.00836561	0.875	0.431506	0.01608	0.947368	0.622497	0.0105535	0.902174	0.492127
Bacteria;Actinobacteria;Actinobacteria;Actinomycetales;Micrococcaceae	53	FL	0.001	0	0	0	2.49135e-07	0.0106383	0.000344842	1.35169e-05	0.0212766	0.00359217	0.00117262	0.375	0.140463	0.0130972	0.736842	0.658026	0.00800413	0.293478	0.324648
Bacteria;Bacteroidetes;Bacteroidia;Bacteroidales;Porphyromonadaceae	65	FL	0.001	0	0	0	0	0	0	2.36933e-05	0.0106383	0.00423721	3.17791e-05	0.0375	0.00921336	0.0112985	0.473684	0.617428	0.00268506	0.108696	0.144183
Bacteria;Proteobacteria;Gammaproteobacteria;Pseudomonadales;Pseudomonadaceae;Pseudomonas;Pseudomonas sp.	74	FL	0.001	0	0	0	1.1069e-06	0.0212766	0.00134204	8.49693e-05	0.0638298	0.0203658	0.000748247	0.2	0.106978	0.00746512	0.947368	0.735421	0.00477681	0.336957	0.350844
Bacteria;Firmicutes;Bacilli;Lactobacillales;Enterococcaceae;Enterococcus;Enterococcus sp.	76	FL	0.001	1.53106e-05	0.0430108	0.00513457	1.2879e-05	0.0851064	0.00662431	0.000555604	0.319149	0.0842556	0.00428181	0.575	0.313955	0.0146427	0.473684	0.526956	0.00546989	0.608696	0.365097
Bacteria;Actinobacteria;Actinobacteria;Actinomycetales;Propionibacteriaceae	82	FL	0.001	2.7076e-05	0.0645161	0.0134012	0.000128471	0.0638298	0.0290357	0.000347158	0.37234	0.115279	0.000794935	0.2375	0.139321	0.00553767	0.631579	0.599646	0.00289136	0.271739	0.284214
Bacteria;Bacteroidetes;Bacteroidia;Bacteroidales;Porphyromonadaceae;Dysgonomonas;Dysgonomonas sp.	88	FL	0.001	4.92779e-07	0.0107527	0.000982559	5.49698e-07	0.0106383	0.00103222	0.00022604	0.0744681	0.0553798	0.000151119	0.125	0.0586663	0.004513	0.526316	0.657854	0.000597284	0.152174	0.128687
Bacteria;Proteobacteria;Betaproteobacteria;Burkholderiales;Oxalobacteraceae	89	FL	0.001	1.10703e-06	0.0215054	0.00142063	7.12997e-06	0.0638298	0.00621134	0.000644724	0.542553	0.172202	0.00301425	0.9	0.479558	0.00438364	0.894737	0.576627	0.00374531	0.869565	0.525442
Bacteria;Proteobacteria;Alphaproteobacteria;Rhodobacterales;Rhodobacteraceae;Paracoccus;Paracoccus aminovorans	92	FL	0.001	5.43038e-07	0.0107527	0.00091362	1.21727e-06	0.0106383	0.00136057	0.000209647	0.0744681	0.0472413	0.000111572	0.1125	0.042359	0.00440303	0.578947	0.603654	0.00226944	0.184783	0.24484
Bacteria;Proteobacteria;Gammaproteobacteria;Pseudomonadales;Moraxellaceae;Acinetobacter;Acinetobacter sp.	104	FL	0.001	1.77175e-06	0.0322581	0.00277846	1.30355e-06	0.0106383	0.00136862	0.000227859	0.212766	0.0809221	0.00212365	0.5875	0.410514	0.0031493	0.789474	0.579507	0.00189957	0.728261	0.432269
Bacteria;Bacteroidetes;Flavobacteriia;Flavobacteriales;Flavobacteriaceae	118	FL	0.001	5.96296e-06	0.0322581	0.00490891	1.09243e-05	0.0531915	0.00853204	0.000364238	0.404255	0.135817	0.00156784	0.7375	0.380598	0.00350129	0.684211	0.547827	0.00253209	0.793478	0.501698
Bacteria;Actinobacteria;Actinobacteria;Actinomycetales	124	FL	0.001	0	0	0	0	0	0	0.000141879	0.0319149	0.0281104	0.000368146	0.1	0.0801531	0.00424851	0.421053	0.558723	0.000971791	0.163043	0.166283
Bacteria;Firmicutes;Clostridia;Clostridiales;Lachnospiraceae	141	FL	0.001	3.6026e-06	0.0215054	0.00627323	5.88641e-06	0.0319149	0.00976859	9.03902e-05	0.0851064	0.0625103	0.000110931	0.0625	0.059344	0.00151747	0.368421	0.532895	0.000240429	0.0978261	0.109303
Bacteria;Firmicutes;Erysipelotrichi;Erysipelotrichales;Erysipelotrichaceae;Erysipelothrix;Erysipelothrix sp.	143	FL	0.001	0	0	0	2.48972e-06	0.0319149	0.00469139	5.08499e-05	0.117021	0.0405983	0.000328583	0.4625	0.205168	0.00232429	0.842105	0.736306	0.000904056	0.554348	0.37258
Bacteria;Proteobacteria;Gammaproteobacteria;Pseudomonadales;Moraxellaceae;Acinetobacter;Acinetobacter sp.	145	FL	0.001	0	0	0	2.74523e-05	0.0212766	0.0113194	0.000246761	0.340426	0.135748	0.00114166	0.8125	0.451091	0.0016912	0.947368	0.592845	0.00145153	0.934783	0.545572
Bacteria;Proteobacteria;Gammaproteobacteria;Pseudomonadales;Moraxellaceae;Acinetobacter;Acinetobacter sp.	182	FL	0.001	3.0511e-07	0.0107527	0.00111402	3.37025e-06	0.0319149	0.00637872	0.000160958	0.202128	0.110936	0.000547376	0.6375	0.363319	0.00112453	0.842105	0.598514	0.00080702	0.793478	0.49217
Bacteria;Proteobacteria;Alphaproteobacteria;Rhizobiales;Rhizobiaceae;Agrobacterium;Agrobacterium sp.	190	FL	0.001	5.60125e-07	0.0215054	0.00214423	1.65382e-05	0.0531915	0.018324	3.32186e-05	0.0957447	0.0348421	0.000496148	0.2625	0.22296	0.0014934	0.684211	0.62451	0.000580054	0.434783	0.31026
Bacteria;Proteobacteria;Betaproteobacteria;Rhodocyclales;Rhodocyclaceae;Dechloromonas;Dechloromonas sp.	198	FL	0.001	0	0	0	0	0	0	0	0	0	8.45232e-06	0.0375	0.0164124	0.00101946	0.315789	0.523063	0.000148772	0.0869565	0.104853
Bacteria;Actinobacteria;Actinobacteria;Actinomycetales;Corynebacteriaceae;Corynebacterium;Corynebacterium sp.	222	FL	0.001	0	0	0	0	0	0	0	0	0	0.000119388	0.0625	0.0573177	0.00183897	0.421053	0.583882	0.000312875	0.130435	0.134045
Bacteria;Firmicutes;Clostridia;Clostridiales;Clostridiaceae;Proteiniclasticum;Proteiniclasticum sp.	235	FL	0.001	0	0	0	0	0	0	9.76912e-06	0.0531915	0.0209865	0.000197139	0.2	0.182807	0.000414044	0.789474	0.526361	0.00055887	0.26087	0.351527
Bacteria;Proteobacteria;Betaproteobacteria;Burkholderiales;Oxalobacteraceae;Janthinobacterium;Janthinobacterium lividum	310	FL	0.001	8.39267e-07	0.0215054	0.00377873	1.21727e-06	0.0106383	0.00320074	6.3769e-05	0.138298	0.0835285	0.000228199	0.3625	0.255819	0.000454242	0.842105	0.550109	0.00051576	0.641304	0.511538
Bacteria;Proteobacteria;Betaproteobacteria;Burkholderiales;Comamonadaceae	351	FL	0.001	0	0	0	0	0	0	8.23448e-06	0.0319149	0.0151687	0.000101867	0.2125	0.137667	0.000481732	0.631579	0.516118	0.000550348	0.304348	0.382945
Bacteria;Proteobacteria;Gammaproteobacteria;Xanthomonadales;Xanthomonadaceae;Pseudoxanthomonas;Pseudoxanthomonas mexicana	504	FL	0.001	0	0	0	0	0	0	6.55951e-05	0.0212766	0.0421534	3.00662e-05	0.05	0.0437492	0.00064797	0.368421	0.551309	4.18011e-05	0.0869565	0.0680285
Bacteria;Proteobacteria;Gammaproteobacteria;Pseudomonadales;Pseudomonadaceae;Pseudomonas;Pseudomonas sp.	533	FL	0.001	3.4657e-07	0.0107527	0.00316788	5.92201e-07	0.0106383	0.00411894	1.99157e-05	0.106383	0.075535	7.81817e-05	0.275	0.240621	0.000152706	0.684211	0.530441	0.000119597	0.391304	0.355004
Bacteria;Bacteroidetes;Flavobacteriia;Flavobacteriales;Flavobacteriaceae	582	FL	0.001	0	0	0	1.8259e-06	0.0106383	0.0051622	2.71496e-05	0.0851064	0.056302	0.000118899	0.2875	0.216555	0.000438367	0.526316	0.562603	0.000142678	0.380435	0.272884
Bacteria;Proteobacteria;Gammaproteobacteria;Alteromonadales;[Chromatiaceae];Rheinheimera;Rheinheimera sp.	617	FL	0.001	0	0	0	0	0	0	0	0	0	2.00914e-05	0.0375	0.0432467	0.000248275	0.578947	0.597336	0.000134475	0.108696	0.190485
Bacteria;Firmicutes;Bacilli;Lactobacillales;Enterococcaceae;Vagococcus;Vagococcus sp.	11	PF	0.001	0.000146016	0.215054	0.0132795	0.000195927	0.308511	0.0184243	0.0110604	0.851064	0.229919	0.0519037	0.925	0.519253	0.0352367	0.894737	0.420779	0.0795239	0.934783	0.64612
Bacteria;Proteobacteria;Betaproteobacteria;Burkholderiales;Comamonadaceae;Delftia;Delftia sp.	12	PF	0.002	7.19065e-05	0.225806	0.0111173	0.000141432	0.287234	0.0175848	0.00792965	0.797872	0.219452	0.0379883	0.9625	0.52756	0.0387467	1	0.54308	0.0464953	0.98913	0.591668
Bacteria;Proteobacteria;Gammaproteobacteria;Pseudomonadales;Pseudomonadaceae;Pseudomonas;Pseudomonas fragi	17	PF	0.001	2.24844e-05	0.0537634	0.0049805	5.00667e-05	0.0957447	0.00991792	0.0022346	0.521277	0.154605	0.0129835	0.825	0.468826	0.0147515	0.894737	0.520421	0.0186908	0.913043	0.591763
Bacteria;Proteobacteria;Gammaproteobacteria;Alteromonadales;Shewanellaceae;Shewanella;Shewanella sp.	26	PF	0.001	5.48184e-05	0.11828	0.00958039	9.57097e-05	0.191489	0.016107	0.00358169	0.670213	0.184338	0.0181564	0.7625	0.44269	0.0183429	0.842105	0.467609	0.0304116	0.902174	0.623203
Bacteria;Bacteroidetes;Bacteroidia;Bacteroidales;Porphyromonadaceae;Dysgonomonas;Dysgonomonas sp.	27	PF	0.001	4.07527e-05	0.0860215	0.00706034	8.6403e-05	0.180851	0.0149063	0.0041046	0.734043	0.206986	0.0188762	0.8125	0.466996	0.0169842	0.684211	0.406501	0.0302332	0.847826	0.603725
Bacteria;Actinobacteria;Actinobacteria;Actinomycetales;Micrococcaceae;Arthrobacter;Arthrobacter sp.	28	PF	0.001	3.45224e-05	0.0645161	0.0056251	7.02878e-05	0.159574	0.0126231	0.0048349	0.765957	0.229373	0.0166212	0.9	0.460997	0.0219353	0.947368	0.543347	0.0268934	0.967391	0.607952
Bacteria;Proteobacteria;Alphaproteobacteria;Sphingomonadales;Sphingomonadaceae;Sphingobium;Sphingobium sp.	29	PF	0.001	5.70885e-05	0.11828	0.0102439	4.49647e-05	0.0957447	0.00817952	0.00380725	0.797872	0.217274	0.0168958	0.9125	0.489487	0.0148315	1	0.480095	0.0287107	0.978261	0.660669
Bacteria;Proteobacteria;Gammaproteobacteria;Xanthomonadales;Xanthomonadaceae;Stenotrophomonas;Stenotrophomonas sp.	30	PF	0.002	2.06823e-05	0.0967742	0.00700263	4.91563e-05	0.117021	0.0118715	0.00219432	0.542553	0.170787	0.00751215	0.725	0.365286	0.012499	0.894737	0.52344	0.0185412	0.869565	0.628495
Bacteria;Proteobacteria;Betaproteobacteria;Burkholderiales;Comamonadaceae	34	PF	0.001	4.05194e-05	0.172043	0.0115937	8.45496e-05	0.170213	0.0166581	0.00414983	0.819149	0.256018	0.0151055	0.9625	0.529471	0.0120808	1	0.482638	0.0204012	1	0.627193
Bacteria;Proteobacteria;Alphaproteobacteria;Rhizobiales;Brucellaceae;Ochrobactrum;Ochrobactrum sp.	36	PF	0.002	4.23285e-05	0.139785	0.0128464	3.71065e-05	0.106383	0.0104929	0.00268803	0.510638	0.195663	0.0124928	0.75	0.511206	0.00585636	0.842105	0.37088	0.0147366	0.858696	0.594093
Bacteria;Proteobacteria;Gammaproteobacteria;Pseudomonadales;Pseudomonadaceae;Pseudomonas;Pseudomonas viridiflava	37	PF	0.001	2.7222e-05	0.107527	0.00727034	6.9315e-05	0.12766	0.0126409	0.00307706	0.819149	0.213347	0.0136558	0.9125	0.474363	0.015664	0.947368	0.517662	0.0228835	0.978261	0.635806
Bacteria;Firmicutes;Clostridia;Clostridiales;[Tissierellaceae]	42	PF	0.001	1.88209e-05	0.0537634	0.00448866	3.42812e-05	0.0744681	0.00712962	0.00271073	0.585106	0.177711	0.0141857	0.7375	0.456414	0.0107536	0.684211	0.382759	0.0225188	0.815217	0.604593
Bacteria;Proteobacteria;Alphaproteobacteria;Rhizobiales;Brucellaceae;Pseudochrobactrum;Pseudochrobactrum sp.	43	PF	0.001	9.57241e-07	0.0107527	0.00119523	1.96838e-06	0.0319149	0.0029528	0.000426435	0.340426	0.141945	0.00207841	0.6125	0.42034	0.0017439	0.736842	0.422309	0.00295334	0.76087	0.558463
Bacteria;Proteobacteria;Betaproteobacteria;Methylophilales;Methylophilaceae	46	PF	0.001	1.70787e-05	0.0537634	0.00537698	1.58952e-05	0.0638298	0.00565214	0.00106762	0.276596	0.0964272	0.00810149	0.425	0.329264	0.00834385	0.526316	0.371855	0.0142129	0.663043	0.544729
Bacteria;Proteobacteria;Betaproteobacteria;Burkholderiales;Comamonadaceae	48	PF	0.001	4.22047e-05	0.0537634	0.00752929	6.73282e-05	0.117021	0.0140301	0.00177682	0.553191	0.156707	0.010763	0.725	0.441535	0.0109295	0.684211	0.43224	0.016447	0.815217	0.578775
Bacteria;Firmicutes;Erysipelotrichi;Erysipelotrichales;Erysipelotrichaceae	54	PF	0.001	1.09322e-05	0.0860215	0.00512257	7.80483e-05	0.106383	0.0152212	0.00247713	0.638298	0.210047	0.0101828	0.7375	0.457769	0.00668186	0.631579	0.343158	0.0164067	0.815217	0.610911
Bacteria;Proteobacteria;Alphaproteobacteria;Sphingomonadales;Sphingomonadaceae;Sphingomonas;Sphingomonas sp.	55	PF	0.005	4.6384e-06	0.0215054	0.00236845	5.20244e-05	0.0851064	0.0157794	0.00168375	0.244681	0.152211	0.00636592	0.4875	0.417758	0.000838896	0.263158	0.111422	0.00883698	0.586957	0.540085
Bacteria;Firmicutes;Bacilli;Bacillales;Staphylococcaceae;Staphylococcus;Staphylococcus sp.	56	PF	0.015	0.000484851	0.344086	0.0865232	0.000610112	0.308511	0.0919041	0.00196325	0.617021	0.233148	0.00762604	0.775	0.514986	0.0046299	0.894737	0.43115	0.0069707	0.869565	0.521536
Bacteria;Proteobacteria;Gammaproteobacteria;Pseudomonadales;Moraxellaceae;Enhydrobacter;Enhydrobacter sp.	58	PF	0.001	2.46805e-05	0.0752688	0.00945868	2.42147e-05	0.106383	0.0111384	0.0014504	0.595745	0.203995	0.00608124	0.9125	0.516962	0.00355766	0.947368	0.402891	0.00962569	0.913043	0.65059
Bacteria;Proteobacteria;Gammaproteobacteria;Pseudomonadales;Pseudomonadaceae	66	PF	0.001	1.86782e-05	0.0430108	0.00584687	1.65433e-05	0.0744681	0.00724042	0.00118938	0.553191	0.167327	0.00644905	0.7625	0.457441	0.00508051	0.947368	0.452564	0.0107457	0.869565	0.630574
Bacteria;Proteobacteria;Alphaproteobacteria;Caulobacterales;Caulobacteraceae	67	PF	0.001	1.72493e-05	0.0430108	0.00632351	1.17332e-05	0.0744681	0.0068624	0.00172031	0.595745	0.235027	0.00560697	0.75	0.476078	0.0029147	0.947368	0.38578	0.00828282	0.934783	0.645994
Bacteria;Proteobacteria;Alphaproteobacteria;Rhizobiales;Methylobacteriaceae	69	PF	0.011	5.43038e-07	0.0107527	0.00083223	4.26063e-05	0.0531915	0.0163956	0.00089048	0.191489	0.142218	0.00103445	0.35	0.207233	0.00252307	0.631579	0.434759	0.00393949	0.597826	0.528539
Bacteria;Firmicutes;Erysipelotrichi;Erysipelotrichales;Erysipelotrichaceae;Erysipelothrix;Erysipelothrix sp.	70	PF	0.001	1.42388e-05	0.0430108	0.00536476	2.91646e-05	0.0744681	0.0101027	0.00138562	0.606383	0.19871	0.00661297	0.7125	0.47056	0.00310952	0.631579	0.303798	0.0101275	0.771739	0.606052
Bacteria;Proteobacteria;Gammaproteobacteria;Pseudomonadales;Pseudomonadaceae	72	PF	0.001	2.41814e-05	0.16129	0.0146353	5.30554e-05	0.202128	0.0242681	0.00216669	0.744681	0.297675	0.00324553	0.9	0.400518	0.00302562	1	0.407629	0.00969384	0.978261	0.721661
Bacteria;Proteobacteria;Betaproteobacteria;Burkholderiales;Alcaligenaceae;Achromobacter;Achromobacter sp.	73	PF	0.001	1.81361e-05	0.0752688	0.00899872	1.54075e-05	0.0425532	0.00623639	0.00116547	0.638298	0.210069	0.00391084	0.925	0.463241	0.0048026	1	0.533751	0.00694525	0.956522	0.627758
Bacteria;Proteobacteria;Alphaproteobacteria;Sphingomonadales;Sphingomonadaceae;Sphingomonas;Sphingomonas sp.	79	PF	0.001	1.26505e-06	0.0430108	0.00186695	1.63815e-05	0.0531915	0.00747117	0.000886439	0.404255	0.151511	0.00313398	0.6875	0.371515	0.0032868	0.736842	0.393881	0.00828566	0.836957	0.666509
Bacteria;Proteobacteria;Alphaproteobacteria;Sphingomonadales;Sphingomonadaceae;Sphingobium;Sphingobium sp.	81	PF	0.004	2.30181e-05	0.0752688	0.0123353	4.22855e-06	0.0319149	0.00344272	0.000778242	0.393617	0.164023	0.00411606	0.725	0.511941	0.00228474	0.631579	0.355993	0.00417996	0.771739	0.532269
Bacteria;Proteobacteria;Gammaproteobacteria;Enterobacteriales;Enterobacteriaceae;Proteus;Proteus sp.	91	PF	0.001	1.39355e-06	0.0215054	0.00154403	1.86043e-05	0.0531915	0.00887255	0.000832297	0.457447	0.174032	0.00342774	0.6875	0.432973	0.00297206	0.631579	0.386423	0.00531858	0.826087	0.591196
Bacteria;Bacteroidetes;Flavobacteriia;Flavobacteriales;Flavobacteriaceae;Myroides;Myroides odoratimimus	96	PF	0.001	9.45391e-06	0.0430108	0.00615414	9.77364e-06	0.0531915	0.00695861	0.000664338	0.43617	0.164284	0.00228166	0.65	0.371668	0.00363734	0.684211	0.481459	0.00413372	0.804348	0.5565
Bacteria;Firmicutes;Bacilli;Lactobacillales;Enterococcaceae;Vagococcus;Vagococcus sp.	98	PF	0.002	8.40993e-07	0.0215054	0.00161522	4.44014e-06	0.0319149	0.00452123	0.000291013	0.308511	0.113803	0.0018789	0.55	0.386096	0.00149821	0.526316	0.337265	0.00325888	0.597826	0.530131
Bacteria;Actinobacteria;Actinobacteria;Actinomycetales;Micrococcaceae;Micrococcus;Micrococcus luteus	99	PF	0.002	3.345e-05	0.0322581	0.0112278	1.93312e-05	0.106383	0.0155003	0.000439535	0.43617	0.149658	0.00275585	0.675	0.466182	0.00209279	0.684211	0.40901	0.00321852	0.728261	0.523297
Bacteria;Actinobacteria;Actinobacteria;Actinomycetales;Microbacteriaceae;Microbacterium;Microbacterium chocolatum	100	PF	0.008	7.07645e-06	0.0322581	0.00545833	2.11779e-05	0.0957447	0.0162679	0.00110324	0.297872	0.207101	0.00142147	0.3125	0.240784	0.000691843	0.421053	0.194986	0.00441706	0.48913	0.531021
Bacteria;Proteobacteria;Gammaproteobacteria;Enterobacteriales;Enterobacteriaceae;Morganella;Morganella sp.	102	PF	0.001	3.33779e-06	0.0107527	0.00188946	2.18436e-05	0.0638298	0.0117767	0.000472743	0.414894	0.139679	0.00305948	0.7625	0.481719	0.00262391	0.842105	0.468822	0.00387178	0.869565	0.578704
Bacteria;Proteobacteria;Gammaproteobacteria;Pseudomonadales;Moraxellaceae;Acinetobacter;Acinetobacter guillouiae	105	PF	0.001	0	0	0	1.1195e-05	0.0531915	0.00884238	0.000438812	0.319149	0.135604	0.00172799	0.7625	0.415935	0.00236442	1	0.557183	0.00307362	0.880435	0.596086
Bacteria;Bacteroidetes;Sphingobacteriia;Sphingobacteriales;Sphingobacteriaceae;Sphingobacterium;Sphingobacterium faecium	106	PF	0.001	8.55736e-06	0.0215054	0.00438072	1.84087e-05	0.0425532	0.00903814	0.000606522	0.446809	0.168107	0.00237421	0.65	0.40116	0.00221872	0.421053	0.31212	0.0043631	0.73913	0.579909
Bacteria;Bacteroidetes;Bacteroidia;Bacteroidales;Porphyromonadaceae;Dysgonomonas;Dysgonomonas sp.	108	PF	0.001	6.39097e-06	0.0430108	0.00569884	1.16509e-05	0.0638298	0.0093736	0.000519006	0.478723	0.171334	0.00224149	0.75	0.44567	0.00172795	0.684211	0.373744	0.00395743	0.836957	0.625565
Bacteria;Proteobacteria;Betaproteobacteria;Burkholderiales;Comamonadaceae;Delftia;Delftia sp.	111	PF	0.001	1.19823e-05	0.0215054	0.00646032	6.05171e-07	0.0106383	0.00102114	0.000325287	0.340426	0.133923	0.0017261	0.6875	0.438409	0.00103769	0.684211	0.339108	0.00307252	0.815217	0.636934
Bacteria;Proteobacteria;Gammaproteobacteria;Pseudomonadales;Pseudomonadaceae;Pseudomonas;Pseudomonas sp.	112	PF	0.001	0	0	0	5.92201e-07	0.0106383	0.00180399	0.000133245	0.276596	0.137979	0.000451902	0.6	0.374249	0.000378238	0.789474	0.392749	0.000971879	0.847826	0.652414
Bacteria;Firmicutes;Clostridia;Clostridiales	116	PF	0.001	4.57405e-07	0.0107527	0.0007847	3.04715e-06	0.0319149	0.00348929	0.000596543	0.43617	0.180486	0.00238029	0.7375	0.468803	0.000978725	0.684211	0.289547	0.00402845	0.804348	0.63692
Bacteria;Proteobacteria;Gammaproteobacteria;Pseudomonadales;Pseudomonadaceae;Pseudomonas;Pseudomonas fragi	127	PF	0.001	1.00227e-05	0.0430108	0.00771368	5.75595e-06	0.0425532	0.0058144	0.000367323	0.43617	0.148707	0.00234553	0.775	0.5009	0.000636312	0.842105	0.271956	0.00388007	0.902174	0.695097
Bacteria;Actinobacteria;Actinobacteria;Actinomycetales;Microbacteriaceae	130	PF	0.001	1.00134e-05	0.0107527	0.00436948	3.33932e-06	0.0425532	0.00501968	0.000201594	0.287234	0.10133	0.00201948	0.6125	0.468332	0.000656441	0.315789	0.191725	0.00274859	0.619565	0.549516
Bacteria;Bacteroidetes;Bacteroidia;Bacteroidales;Bacteroidaceae;Bacteroides;Bacteroides sp.	131	PF	0.001	4.57405e-07	0.0107527	0.00088493	5.4805e-06	0.0319149	0.00527724	0.000339395	0.308511	0.129118	0.00177136	0.6	0.411367	0.00144587	0.526316	0.348087	0.00271802	0.652174	0.531261
Bacteria;Proteobacteria;Gammaproteobacteria;Pseudomonadales;Pseudomonadaceae;Pseudomonas;Pseudomonas viridiflava	133	PF	0.001	0	0	0	1.81938e-06	0.0319149	0.00323432	0.000342249	0.202128	0.111637	0.00175944	0.6625	0.458252	0.000336015	0.684211	0.203516	0.00311122	0.75	0.648366
Bacteria;Actinobacteria;Actinobacteria;Actinomycetales;Propionibacteriaceae;Propionibacterium;Propionibacterium acnes	139	PF	0.002	3.31056e-06	0.0107527	0.00300497	6.99073e-06	0.0319149	0.00752297	0.000295332	0.351064	0.162173	0.00111394	0.7125	0.448698	0.00116651	0.947368	0.529462	0.00135611	0.891304	0.553722
Bacteria;Proteobacteria;Gammaproteobacteria;Alteromonadales;Shewanellaceae;Shewanella;Shewanella sp.	147	PF	0.001	3.75013e-06	0.0322581	0.00512077	7.49486e-06	0.0638298	0.0101833	0.000333761	0.361702	0.161766	0.00115144	0.7	0.417986	0.00128246	0.736842	0.452587	0.00183442	0.804348	0.565541
Bacteria;Actinobacteria;Actinobacteria;Actinomycetales;Microbacteriaceae;Leucobacter;Leucobacter sp.	148	PF	0.001	0	0	0	4.9891e-06	0.0425532	0.00617698	0.000213375	0.255319	0.0989491	0.000983631	0.6125	0.329055	0.00227625	0.684211	0.529058	0.00208595	0.75	0.530251
Bacteria;Fusobacteria;Fusobacteriia;Fusobacteriales;Fusobacteriaceae;Fusobacterium;Fusobacterium sp.	149	PF	0.001	3.0511e-06	0.0107527	0.00257434	1.41027e-05	0.0425532	0.0110102	0.000296795	0.297872	0.133636	0.00132934	0.625	0.409673	0.00106503	0.578947	0.352923	0.00224211	0.641304	0.538938
Bacteria;Bacteroidetes;Bacteroidia;Bacteroidales;Porphyromonadaceae;Dysgonomonas;Dysgonomonas sp.	150	PF	0.001	1.66889e-06	0.0107527	0.00193732	5.49405e-06	0.0319149	0.00605582	0.000252301	0.212766	0.10596	0.00133185	0.65	0.425513	0.0013718	0.631579	0.425685	0.00181814	0.75	0.53404
Bacteria;Proteobacteria;Gammaproteobacteria;Pseudomonadales;Pseudomonadaceae;Pseudomonas;Pseudomonas sp.	158	PF	0.001	1.09519e-05	0.0537634	0.0134134	2.3823e-06	0.0319149	0.00481997	0.000169008	0.308511	0.126223	0.000638744	0.55	0.327638	0.000933212	0.842105	0.490031	0.00151836	0.728261	0.581273
Bacteria;Proteobacteria;Gammaproteobacteria;Pseudomonadales;Pseudomonadaceae;Pseudomonas;Pseudomonas sp.	161	PF	0.001	0	0	0	0	0	0	7.21044e-06	0.0531915	0.0448353	4.31619e-05	0.175	0.19897	2.83502e-05	0.315789	0.216618	0.000112071	0.434783	0.50536
Bacteria;Proteobacteria;Betaproteobacteria	176	PF	0.001	3.31056e-06	0.0107527	0.00352844	0	0	0	0.000127724	0.180851	0.0898815	0.000731619	0.3625	0.304558	0.000534671	0.473684	0.297619	0.00146194	0.619565	0.562835
Bacteria;Proteobacteria;Gammaproteobacteria;Aeromonadales;Aeromonadaceae	181	PF	0.001	2.47287e-06	0.0322581	0.00510723	4.06318e-06	0.0425532	0.00751908	0.000211997	0.234043	0.127373	0.000825378	0.7125	0.438515	0.000817472	0.842105	0.474444	0.00119684	0.902174	0.594194
Bacteria;Firmicutes;Bacilli;Lactobacillales;Enterococcaceae;Vagococcus;Vagococcus sp.	187	PF	0.001	4.181e-07	0.0107527	0.00118329	1.5827e-05	0.0425532	0.0144829	0.000236921	0.329787	0.155995	0.000877997	0.725	0.445253	0.000501147	0.631579	0.31397	0.00157852	0.836957	0.641457
Bacteria;Proteobacteria;Alphaproteobacteria;Sphingomonadales;Sphingomonadaceae;Sphingobium;Sphingobium sp.	191	PF	0.001	1.66889e-06	0.0107527	0.00241507	1.62968e-06	0.0212766	0.00335707	0.000322593	0.319149	0.182928	0.000868814	0.7875	0.47157	0.000319899	0.684211	0.266722	0.0015621	0.891304	0.672705
Bacteria;Bacteroidetes;Bacteroidia;Bacteroidales;Porphyromonadaceae;Dysgonomonas;Dysgonomonas sp.	193	PF	0.001	1.66889e-06	0.0107527	0.00238273	7.91055e-07	0.0212766	0.00230757	0.000207642	0.287234	0.137365	0.00109394	0.725	0.500919	0.000476933	0.631579	0.308705	0.00137983	0.804348	0.592564
Bacteria;Proteobacteria;Gammaproteobacteria;Pseudomonadales;Pseudomonadaceae;Pseudomonas;Pseudomonas sp.	201	PF	0.001	8.96954e-07	0.0107527	0.001786	1.37819e-05	0.0531915	0.0155709	0.000298545	0.340426	0.183339	0.00082037	0.6625	0.423971	0.000517133	0.631579	0.328665	0.00137287	0.804348	0.60433
Bacteria;Proteobacteria;Gammaproteobacteria;Pseudomonadales;Pseudomonadaceae;Pseudomonas;Pseudomonas viridiflava	206	PF	0.001	7.00364e-07	0.0107527	0.00168235	4.58613e-06	0.0425532	0.00856415	0.000158286	0.212766	0.112504	0.000581568	0.5375	0.342755	0.000689441	0.631579	0.404536	0.0012262	0.706522	0.57061
Bacteria;Proteobacteria;Gammaproteobacteria;Pseudomonadales;Moraxellaceae;Acinetobacter;Acinetobacter lwoffii	208	PF	0.001	5.80793e-06	0.0215054	0.00684252	5.09287e-06	0.0319149	0.00780567	0.000166883	0.329787	0.143633	0.000828922	0.7875	0.494669	0.000557817	1	0.457276	0.00110317	0.945652	0.625344
Bacteria;Proteobacteria;Gammaproteobacteria;Enterobacteriales;Enterobacteriaceae;Morganella;Morganella morganii	210	PF	0.001	4.68751e-07	0.0107527	0.00138549	6.2967e-06	0.0425532	0.0101017	0.000232378	0.287234	0.159437	0.000643648	0.6375	0.395309	0.000250051	0.789474	0.274192	0.00149292	0.847826	0.694295
Bacteria;Proteobacteria;Gammaproteobacteria;Pseudomonadales;Pseudomonadaceae;Pseudomonas;Pseudomonas sp.	229	PF	0.001	8.34447e-06	0.0107527	0.00702136	3.03624e-06	0.0212766	0.00595775	9.2936e-05	0.180851	0.0960983	0.000543977	0.4875	0.381716	0.00029014	0.368421	0.242348	0.000881575	0.597826	0.538121
Bacteria;Proteobacteria;Gammaproteobacteria;Pseudomonadales;Pseudomonadaceae;Pseudomonas;Pseudomonas sp.	241	PF	0.001	0	0	0	1.46053e-06	0.0212766	0.00477365	0.000165942	0.308511	0.193757	0.000347127	0.5625	0.3784	8.78122e-05	0.578947	0.193082	0.000761329	0.728261	0.637639
Bacteria;Bacteroidetes;Bacteroidia;Bacteroidales;Porphyromonadaceae;Dysgonomonas;Dysgonomonas sp.	247	PF	0.001	5.43038e-07	0.0107527	0.00170519	4.09756e-06	0.0319149	0.00806972	9.94012e-05	0.244681	0.110051	0.000654209	0.7	0.477537	0.000290273	0.684211	0.314483	0.000959649	0.826087	0.628302
Bacteria;Actinobacteria;Actinobacteria;Actinomycetales;Micrococcaceae	261	PF	0.001	1.10703e-06	0.0215054	0.00353185	1.14637e-06	0.0106383	0.00252783	0.000201011	0.265957	0.167365	0.000488715	0.7125	0.427139	0.000341325	0.631579	0.336083	0.000875239	0.836957	0.619532
Bacteria;Proteobacteria;Gammaproteobacteria;Pseudomonadales;Moraxellaceae;Acinetobacter;Acinetobacter sp.	282	PF	0.001	0	0	0	3.55321e-06	0.0106383	0.00521043	8.448e-05	0.234043	0.119166	0.000323941	0.55	0.357718	0.000412566	0.947368	0.529826	0.000567801	0.804348	0.572726
Bacteria;Proteobacteria;Alphaproteobacteria;Sphingomonadales;Sphingomonadaceae;Sphingobium;Sphingobium sp.	297	PF	0.001	1.41557e-06	0.0107527	0.00330385	0	0	0	7.98104e-05	0.180851	0.101739	0.00046242	0.5375	0.422185	3.35191e-05	0.368421	0.0941052	0.000817306	0.684783	0.633525
Bacteria;Proteobacteria;Gammaproteobacteria;Pseudomonadales;Pseudomonadaceae;Pseudomonas;Pseudomonas sp.	319	PF	0.001	1.66889e-06	0.0107527	0.00363087	0	0	0	5.17647e-05	0.12766	0.0696757	0.0003922	0.5625	0.402581	0.00026805	0.736842	0.38092	0.000647522	0.706522	0.579733
Bacteria;Proteobacteria;Gammaproteobacteria;Pseudomonadales;Pseudomonadaceae;Pseudomonas;Pseudomonas viridiflava	327	PF	0.001	0	0	0	0	0	0	8.15522e-05	0.212766	0.109038	0.00045753	0.6625	0.455733	8.01488e-05	0.473684	0.161288	0.000840202	0.73913	0.652319
Bacteria;Proteobacteria;Gammaproteobacteria;Pseudomonadales;Pseudomonadaceae;Pseudomonas;Pseudomonas fragi	328	PF	0.001	0	0	0	0	0	0	5.73941e-05	0.138298	0.100062	0.000213169	0.4	0.327961	0.000115138	0.263158	0.1955	0.000407056	0.543478	0.528261
Bacteria;Proteobacteria;Gammaproteobacteria;Pseudomonadales;Pseudomonadaceae	346	PF	0.001	4.57405e-07	0.0107527	0.00196153	5.34051e-06	0.0106383	0.00666675	8.22324e-05	0.276596	0.133392	0.000501437	0.625	0.495148	7.87252e-05	0.210526	0.113867	0.00061009	0.717391	0.585142
Bacteria;Firmicutes;Bacilli;Bacillales;Paenibacillaceae;Paenibacillus;Paenibacillus sp.	381	PF	0.001	2.92571e-06	0.0215054	0.00844158	9.27691e-07	0.0106383	0.00334328	6.45978e-05	0.223404	0.127847	0.000255725	0.4875	0.375758	0.000184794	0.736842	0.392704	0.000373969	0.717391	0.551227
Bacteria;Proteobacteria;Gammaproteobacteria;Enterobacteriales;Enterobacteriaceae;Providencia;Providencia sp.	390	PF	0.001	1.29738e-06	0.0107527	0.00358046	9.01077e-06	0.0319149	0.0162564	7.15961e-05	0.159574	0.102464	0.000349516	0.5625	0.425051	0.000190861	0.631579	0.332827	0.000465916	0.663043	0.532808
Bacteria;Proteobacteria;Gammaproteobacteria;Alteromonadales;Shewanellaceae;Shewanella;Shewanella sp.	403	PF	0.001	2.01546e-06	0.0215054	0.00625389	1.80915e-05	0.0425532	0.0263568	8.51381e-05	0.212766	0.12785	0.000263322	0.6	0.37758	0.000252136	0.578947	0.362933	0.000487506	0.75	0.574394
Bacteria;Firmicutes;Clostridia;Clostridiales	410	PF	0.001	0	0	0	6.08633e-07	0.0106383	0.00249094	4.35675e-05	0.117021	0.0698978	0.000379807	0.4875	0.421229	6.98601e-05	0.473684	0.178077	0.000549677	0.652174	0.586118
Bacteria;Firmicutes;Clostridia;Clostridiales;[Tissierellaceae]	419	PF	0.001	0	0	0	0	0	0	8.57914e-05	0.191489	0.127944	0.000346142	0.525	0.425533	8.78098e-05	0.421053	0.19194	0.000483826	0.717391	0.588097
Bacteria;Proteobacteria;Gammaproteobacteria;Pseudomonadales;Pseudomonadaceae	435	PF	0.001	3.60671e-07	0.0107527	0.00213775	9.43098e-07	0.0212766	0.00486264	3.79442e-05	0.159574	0.084469	0.000231534	0.55	0.387375	6.84421e-05	0.578947	0.216085	0.000509398	0.684783	0.641132
Bacteria;Actinobacteria;Actinobacteria;Actinomycetales;Micrococcaceae	449	PF	0.001	4.68751e-07	0.0107527	0.00231854	8.02648e-07	0.0106383	0.00301775	9.68669e-05	0.223404	0.151921	0.000208342	0.55	0.349586	0.000295308	0.526316	0.407142	0.000335839	0.728261	0.510733
Bacteria;Proteobacteria;Gammaproteobacteria;Pseudomonadales;Pseudomonadaceae;Pseudomonas;Pseudomonas fragi	460	PF	0.001	0	0	0	0	0	0	4.94395e-05	0.180851	0.10258	0.000197958	0.4875	0.337006	0.000230524	0.473684	0.358481	0.000371793	0.728261	0.564491
Bacteria;Firmicutes;Erysipelotrichi;Erysipelotrichales;Erysipelotrichaceae;Erysipelothrix;Erysipelothrix sp.	463	PF	0.001	0	0	0	1.21727e-06	0.0106383	0.00430439	2.0161e-05	0.0638298	0.0429092	0.00016891	0.2625	0.251869	9.72076e-05	0.368421	0.226363	0.000411434	0.434783	0.505906
Bacteria;Proteobacteria;Gammaproteobacteria;Pseudomonadales;Pseudomonadaceae;Pseudomonas;Pseudomonas fragi	476	PF	0.001	0	0	0	0	0	0	7.01421e-05	0.202128	0.14538	0.000185605	0.375	0.322117	3.29074e-05	0.263158	0.113621	0.000382146	0.576087	0.572878
Bacteria;Proteobacteria;Gammaproteobacteria;Pseudomonadales;Pseudomonadaceae;Pseudomonas;Pseudomonas viridiflava	495	PF	0.001	1.4862e-06	0.0107527	0.0046845	1.6068e-06	0.0212766	0.0068517	3.13385e-05	0.0957447	0.0641893	0.000142468	0.2875	0.237161	0.000163238	0.473684	0.325853	0.000388092	0.48913	0.510558
Bacteria;Actinobacteria;Actinobacteria;Actinomycetales;Micrococcaceae;Arthrobacter;Arthrobacter sp.	503	PF	0.002	0	0	0	1.24761e-05	0.0212766	0.0199724	3.77556e-05	0.106383	0.0776902	0.00015899	0.3875	0.30427	0.000166916	0.736842	0.429908	0.000289322	0.673913	0.541292
Bacteria;Proteobacteria;Alphaproteobacteria;Sphingomonadales;Sphingomonadaceae;Sphingobium;Sphingobium sp.	508	PF	0.003	8.96954e-07	0.0107527	0.00350168	1.14637e-06	0.0106383	0.0039376	0.000205836	0.170213	0.211052	0.00018847	0.4625	0.332897	6.55139e-05	0.421053	0.18727	0.0003247	0.673913	0.527444
Bacteria;Firmicutes;Clostridia;Clostridiales;[Tissierellaceae]	510	PF	0.001	0	0	0	0	0	0	6.76708e-05	0.0957447	0.102067	0.000125202	0.25	0.224339	3.64497e-05	0.157895	0.0961967	0.000392607	0.434783	0.523895
Bacteria;Firmicutes;Bacilli;Bacillales;Paenibacillaceae;Paenibacillus;Paenibacillus sp.	515	PF	0.001	0	0	0	0	0	0	4.92383e-05	0.148936	0.113074	0.000139868	0.4375	0.326632	0.000146866	0.578947	0.385027	0.000237588	0.652174	0.519762
Bacteria;Proteobacteria;Gammaproteobacteria;Pseudomonadales;Pseudomonadaceae	540	PF	0.001	0	0	0	0	0	0	5.63801e-05	0.12766	0.107084	0.000152591	0.4125	0.316673	0.000117221	0.631579	0.343441	0.000301474	0.586957	0.530962
Bacteria;Proteobacteria;Gammaproteobacteria;Pseudomonadales;Pseudomonadaceae;Pseudomonas;Pseudomonas viridiflava	541	PF	0.001	0	0	0	0	0	0	5.3983e-05	0.148936	0.109595	0.000224811	0.4625	0.394118	9.94121e-05	0.473684	0.265232	0.00029118	0.597826	0.509953
Bacteria;Proteobacteria;Gammaproteobacteria;Pseudomonadales;Moraxellaceae;Acinetobacter;Acinetobacter johnsonii	544	PF	0.001	1.66889e-06	0.0107527	0.00557456	0	0	0	2.45984e-05	0.0957447	0.0638629	0.000160207	0.5	0.372446	0.000146657	0.842105	0.462458	0.000244333	0.619565	0.512002
Bacteria;Firmicutes;Bacilli;Lactobacillales;Enterococcaceae;Vagococcus;Vagococcus sp.	549	PF	0.001	0	0	0	8.42304e-06	0.0106383	0.0122084	3.05849e-05	0.12766	0.0805876	0.000174079	0.4	0.340322	5.09368e-05	0.210526	0.133554	0.000337185	0.554348	0.557587
Bacteria;Proteobacteria;Gammaproteobacteria;Pseudomonadales;Pseudomonadaceae;Pseudomonas;Pseudomonas sp.	567	PF	0.001	2.15619e-07	0.0107527	0.00198502	1.0681e-05	0.0106383	0.0138965	7.32454e-05	0.180851	0.150043	0.000111888	0.325	0.248597	0.000152666	0.578947	0.387574	0.000239703	0.630435	0.506782
Bacteria;Proteobacteria;Gammaproteobacteria;Pseudomonadales;Pseudomonadaceae;Pseudomonas;Pseudomonas sp.	587	PF	0.001	0	0	0	0	0	0	2.69309e-05	0.12766	0.0810765	0.000118771	0.4	0.301389	0.000129663	0.578947	0.378852	0.000247651	0.673913	0.564891
Bacteria;Firmicutes;Clostridia;Clostridiales;[Tissierellaceae]	606	PF	0.001	2.60836e-07	0.0107527	0.00229403	0	0	0	5.94275e-05	0.0638298	0.084365	0.000140996	0.35	0.304294	2.32578e-05	0.210526	0.0958505	0.000309008	0.51087	0.544248
Bacteria;Firmicutes;Clostridia;Clostridiales;[Tissierellaceae]	611	PF	0.001	0	0	0	1.50881e-06	0.0212766	0.00769721	5.16132e-05	0.138298	0.114776	0.000110876	0.25	0.22618	5.25262e-05	0.315789	0.174965	0.000325316	0.423913	0.504493
Bacteria;Actinobacteria;Actinobacteria;Actinomycetales;Micrococcaceae	613	PF	0.001	6.28408e-07	0.0107527	0.00361037	3.70281e-06	0.0212766	0.0123279	8.0902e-05	0.202128	0.177609	8.80467e-05	0.35	0.243816	8.12541e-05	0.473684	0.272483	0.000263854	0.532609	0.520665
Bacteria;Bacteroidetes;Bacteroidia;Bacteroidales;Porphyromonadaceae;Dysgonomonas;Dysgonomonas sp.	635	PF	0.001	0	0	0	6.08633e-07	0.0106383	0.00387649	2.1121e-05	0.106383	0.0722135	0.000150879	0.425	0.385775	2.3655e-05	0.263158	0.120197	0.00023461	0.532609	0.538521
Bacteria;Proteobacteria;Gammaproteobacteria;Pseudomonadales;Moraxellaceae;Acinetobacter;Acinetobacter sp.	669	PF	0.002	6.28408e-07	0.0107527	0.00397981	1.02105e-06	0.0106383	0.00504594	2.89756e-05	0.12766	0.0931162	0.000104183	0.45	0.331504	0.000123194	0.736842	0.461279	0.000168612	0.641304	0.503453
Bacteria;Firmicutes;Bacilli;Lactobacillales;Enterococcaceae;Vagococcus;Vagococcus sp.	864	PF	0.001	0	0	0	0	0	0	5.25819e-06	0.0425532	0.0295321	0.000100768	0.3375	0.36409	9.80216e-06	0.157895	0.0776702	0.000140727	0.478261	0.512189
Bacteria;Bacteroidetes;Bacteroidia;Bacteroidales;Porphyromonadaceae;Dysgonomonas;Dysgonomonas sp.	1009	PF	0.002	0	0	0	0	0	0	1.57534e-06	0.0106383	0.00918761	6.5332e-05	0.2375	0.279559	2.31645e-05	0.210526	0.156727	0.000108465	0.467391	0.505318
