# Supplementary material for: The microbiota continuum along the female reproductive tract and its relation to uterine-related diseases
Source: Nat Commun. 2017 Oct 17;8:875. doi: 10.1038/s41467-017-00901-0 (PMC5645390; doi:10.1038/s41467-017-00901-0)
Supplement: Supplementary file 9 — Supplementary Data 7 [file 41467_2017_901_MOESM9_ESM.xlsx]

## Sheet: Sheet1
Supplementary Data 7 Community types of the vagino-uterine microbiota for all samples from the study cohort of 95 women.
	CL	CU	CV	ET	FRL	FLL	PF
C023	1	1	1	NA	NA	NA	2
C026	1	1	5	NA	3	2	3
C028	4	4	4	4	NA	NA	2
C033	4	4	3	3	NA	NA	2
C035	4	4	4	NA	NA	NA	2
C038	3	3	3	3	2	2	NA
C039	4	4	4	3	NA	NA	3
C040	1	1	5	2	NA	NA	2
C041	4	4	4	2	NA	NA	2
C042	1	1	5	2	NA	NA	2
C043	1	1	5	5	NA	NA	2
C045	1	1	1	3	NA	NA	3
C047	1	1	5	2	NA	NA	2
C048	4	4	4	2	NA	NA	2
C050	1	1	1	5	NA	NA	3
C051	4	3	3	2	3	3	3
C053	1	1	1	5	NA	NA	2
C055	1	1	1	NA	NA	2	3
C056	1	1	1	3	NA	NA	3
C057	3	3	3	3	3	3	3
C058	4	4	4	4	NA	NA	3
C059	1	1	3	3	NA	NA	3
C060	4	4	3	3	NA	NA	3
C062	3	3	3	3	3	3	3
C063	1	1	5	3	3	3	3
C064	1	1	5	1	NA	NA	3
C065	1	1	3	3	3	3	3
C066	4	4	4	3	NA	NA	3
C067	1	1	5	2	NA	NA	3
C068	4	4	3	3	NA	NA	3
T022	4	4	3	NA	NA	NA	2
T023	1	1	5	NA	NA	NA	2
T024	1	1	5	NA	NA	NA	2
T025	1	1	5	NA	NA	NA	2
T026	4	4	4	NA	NA	NA	2
T027	1	1	5	2	NA	NA	2
T028	1	1	2	NA	NA	NA	2
T029	4	4	2	2	NA	NA	3
T030	4	4	5	2	NA	NA	2
T031	1	1	1	3	NA	NA	3
T032	1	1	1	5	NA	NA	2
T033	1	1	5	2	NA	NA	2
T035	1	1	1	5	NA	NA	2
T036	1	1	5	2	NA	NA	2
T038	4	4	4	4	NA	NA	2
T039	1	1	5	2	NA	NA	2
T040	1	1	5	5	NA	NA	2
T041	1	1	1	2	NA	NA	2
T042	1	1	1	2	NA	NA	2
T043	4	4	2	2	NA	NA	2
T044	1	1	1	3	NA	NA	3
T045	4	4	5	2	NA	NA	2
T046	1	1	1	5	NA	NA	2
T047	1	1	5	5	NA	NA	2
T048	NA	1	5	5	NA	NA	2
T049	4	4	3	2	NA	NA	2
T051	1	1	1	5	NA	NA	2
T052	1	1	1	3	NA	NA	3
T053	1	1	2	5	NA	NA	2
T054	1	1	1	5	NA	NA	2
T055	1	1	1	2	NA	NA	2
T056	1	1	1	5	NA	NA	2
T057	4	4	3	2	NA	NA	2
T058	1	1	1	2	NA	NA	3
T059	1	1	5	2	NA	NA	2
T060	1	1	5	3	NA	NA	3
T061	1	1	5	3	NA	NA	2
T062	1	1	5	2	NA	NA	2
T063	1	1	2	2	NA	NA	2
T064	4	4	3	5	NA	NA	2
T065	1	1	5	2	NA	NA	2
T066	1	1	5	1	NA	NA	2
T067	1	1	5	2	NA	NA	2
T068	1	1	5	5	NA	NA	2
T069	4	4	2	3	NA	NA	2
T070	1	1	5	3	NA	NA	2
T071	1	1	5	2	NA	NA	2
T072	1	1	5	3	NA	NA	2
T073	1	4	5	2	NA	NA	2
T074	1	1	5	5	NA	NA	2
T075	1	1	5	3	NA	NA	2
T076	1	1	5	5	NA	NA	2
T078	1	1	3	2	NA	NA	2
T084	1	1	5	NA	NA	NA	2
T085	1	1	1	NA	NA	NA	3
T086	3	3	2	NA	NA	NA	2
T087	4	4	5	4	NA	NA	2
T088	1	1	5	NA	NA	NA	2
T089	1	1	5	3	2	NA	3
T090	1	1	1	5	NA	NA	2
T091	1	1	5	5	NA	NA	2
T092	4	4	3	3	3	NA	2
T093	1	1	5	2	NA	NA	NA
T094	3	3	2	NA	2	2	3
T095	4	1	3	1	NA	NA	3
