# Supplementary material for: The microbiota continuum along the female reproductive tract and its relation to uterine-related diseases
Source: Nat Commun. 2017 Oct 17;8:875. doi: 10.1038/s41467-017-00901-0 (PMC5645390; doi:10.1038/s41467-017-00901-0)
Supplement: Supplementary file 10 — Supplementary Data 8 [file 41467_2017_901_MOESM10_ESM.xlsx]

## Sheet: Sheet1
Supplementary Data 8 PERMANOVA for the influence of phenotypes on the microbiota. 9999 permutations, Bray-Curtis distance. Phenotypes with p < 0.05 in at least one site are shown. FDR control using the Benjamini-Hochberg procedure.
Phenotype	Vaginal lower third (CL)			Posterior fornix (CU)			Cervical canal (CV)			Endometrium (ET)			Peritoneal fluid (PF)
	R2	P-value	Q-value	R2	P-value	Q-value	R2	P-value	Q-value	R2	P-value	Q-value	R2	P-value	Q-value
Age (years)	0.0216951	0.0669	0.165298	0.0269466	0.0301	0.131628	0.0278244	0.0211	0.109812	0.0191682	0.1252	0.216171	0.0365015	0.0019	0.0393665
Age1 (T, <30; F, >30)	0.0111024	0.3606	0.341158	0.0140456	0.2215	0.279836	0.0123732	0.2802	0.317396	0.00983837	0.6252	0.454514	0.0286287	0.0082	0.0859848
Age2 (S, <25; M, 25~30; L, 30~40; T, >=40)	0.033586	0.3863	0.343286	0.0369363	0.2776	0.317396	0.0433287	0.137	0.218986	0.0345375	0.5803	0.435629	0.0658082	0.0055	0.0736683
Weight(kg)	0.0110313	0.3662	0.342967	0.012773	0.2671	0.314377	0.0115215	0.3258	0.322982	0.0175021	0.1664	0.239422	0.0214976	0.0404	0.147994
Body temperature(℃)	0.0242905	0.0448	0.147994	0.0219676	0.0691	0.165298	0.0228042	0.0497	0.156022	0.0341517	0.0083	0.0859848	0.043537	0.0009	0.0233091
Pulses	0.0167101	0.1518	0.231263	0.0180584	0.1197	0.213801	0.0149861	0.1757	0.242691	0.0278488	0.0258	0.12149	0.0342105	0.0029	0.0500714
Systolic blood pressue	0.00616983	0.7441	0.491389	0.00711858	0.6416	0.458395	0.00794628	0.6048	0.445942	0.0122929	0.4245	0.357533	0.0245353	0.0192	0.109812
Diastolic blood pressure	0.0054706	0.811	0.513862	0.00628643	0.72	0.483314	0.00552943	0.8458	0.523114	0.0129503	0.3732	0.342967	0.0211362	0.0418	0.147994
Frequent colds (T, yes; F, no)	0.0199442	0.0943	0.18986	0.0215058	0.0716	0.165298	0.0155922	0.1719	0.242691	0.0231252	0.0625	0.165298	0.0220118	0.0391	0.147295
Pregnancy history (T, yes; F, no)	0.0237682	0.0507	0.156786	0.0328213	0.0156	0.109812	0.0270025	0.0253	0.12149	0.0206752	0.0937	0.18986	0.00937729	0.5415	0.421784
Multipara (T; F, nullipara)	0.0243873	0.0466	0.150862	0.0305857	0.0204	0.109812	0.0291596	0.0179	0.109812	0.022281	0.0693	0.165298	0.0187718	0.0706	0.165298
Gravida and para	0.059683	0.1022	0.197792	0.0665274	0.0442	0.147994	0.059394	0.0806	0.175786	0.0723004	0.045	0.147994	0.0618511	0.0827	0.178487
Vaginal deliveries (T, yes; F, no)	0.0192565	0.103	0.197792	0.022901	0.0563	0.165298	0.0245273	0.0354	0.14105	0.0200078	0.1117	0.20521	0.0161609	0.1282	0.218199
Infertility (C, controls; T, infertile)	0.0198616	0.0948	0.18986	0.0219327	0.0678	0.165298	0.0248243	0.0366	0.14308	0.0362961	0.0064	0.0736683	0.0608064	0.0001	0.00690641
Infertility (F, controls; P, primary; S, secondary)	0.0408798	0.0447	0.147994	0.04925	0.0167	0.109812	0.0444783	0.0202	0.109812	0.05046	0.0141	0.109812	0.0654236	0.0003	0.0124315
Infertility (NA, P, primary; S, secondary)	0.0338232	0.0662	0.165298	0.0441106	0.031	0.131628	0.0318781	0.0708	0.165298	0.0234588	0.2301	0.280441	0.00880199	0.9333	0.550919
Surgical history (T, yes; F, no)	0.0104669	0.3965	0.343286	0.0115445	0.3204	0.322254	0.0110693	0.3495	0.338382	0.0288585	0.0212	0.109812	0.0203664	0.0486	0.154916
Abdominal surgical history (T, yes; F, no; NA, not available)	0.0148914	0.1952	0.260928	0.0152266	0.1843	0.249579	0.0149614	0.1822	0.248358	0.0270225	0.0324	0.131628	0.0179383	0.0773	0.172215
Endometriosis (T, yes; F, no)	0.0111959	0.3441	0.335398	0.0113381	0.3369	0.331115	0.012719	0.2692	0.314377	0.017408	0.1645	0.238488	0.0455683	0.0006	0.0207192
Endometrial polyps (T, yes; F, no)	0.0163934	0.1566	0.231759	0.0174883	0.1344	0.218199	0.0164704	0.1374	0.218986	0.0292714	0.0173	0.109812	0.0120868	0.2945	0.319439
Adenomyosis (T, yes; F, no)	0.0225838	0.0621	0.165298	0.0231857	0.0582	0.165298	0.030964	0.0116	0.100143	0.0317379	0.0145	0.109812	0.0601195	0.0003	0.0124315
Anemia (T, yes; F, no)	0.0129142	0.2704	0.314377	0.013866	0.2269	0.280441	0.0119331	0.305	0.320539	0.0367061	0.0039	0.0621577	0.0509722	0.0008	0.0233091
Salpingemphraxis (T, yes; F, no)	0.00398158	0.9419	0.552278	0.00330569	0.9736	0.56347	0.00383	0.9722	0.56347	0.00885723	0.7187	0.483314	0.0202721	0.0435	0.147994
Hysteromyoma (T, yes; F, no)	0.0322722	0.0159	0.109812	0.034142	0.0103	0.0988872	0.0393611	0.0028	0.0500714	0.0299134	0.0191	0.109812	0.0385074	0.0013	0.0299278
Pelvic adhesiolysis (T, yes; F, no)	0.00764007	0.6143	0.449746	0.00757522	0.5994	0.444945	0.00696007	0.7029	0.483314	0.0200369	0.1058	0.199281	0.0230881	0.0236	0.118889
Age of initial sexual intercourse	0.0270148	0.03	0.131628	0.028555	0.0241	0.118889	0.0252975	0.0321	0.131628	0.00471788	0.9865	0.567217	0.0135847	0.2275	0.280441
Contraception (S, condons; M, pills; L, vaginal ring; T, tubal ligation; F, none)	0.0544084	0.1813	0.248358	0.0548148	0.1646	0.238488	0.0531602	0.174	0.242691	0.0575852	0.2394	0.288383	0.0810211	0.0061	0.0736683
Menstrual cycle (days)	0.0241826	0.0434	0.147994	0.0263297	0.0312	0.131628	0.0243686	0.032	0.131628	0.0298972	0.0151	0.109812	0.0305982	0.0105	0.0988872
Frequency of bleeding (S, seldom; M, every two cycles; L, every cycle; F, never)	0.0296882	0.1442	0.226342	0.0300305	0.1433	0.226342	0.0250775	0.2715	0.314377	0.0187105	0.1328	0.218199	0.0497841	0.0064	0.0736683
Menstrual blood volume (S, small; M, medium; L, large)	0.0245734	0.2925	0.319439	0.0240309	0.3132	0.320539	0.0227683	0.354	0.339565	0.0269775	0.3448	0.335398	0.0505082	0.0045	0.0665975
Dysmenorrhea (F, no; S, mild; M, moderate; L, severe)	0.0286739	0.5799	0.435629	0.0309169	0.478	0.386867	0.0337082	0.3786	0.343286	0.0448935	0.23	0.280441	0.0541459	0.02	0.109812
Bleeding outside of period (T, yes; F, no)	0.00937042	0.4669	0.382364	0.00911364	0.477	0.386867	0.00711593	0.6923	0.47973	0.0187105	0.1328	0.218199	0.0267719	0.0146	0.109812
Menstrual days for lower reproductive track samples/Menstrual days for upper reproductive track samples	0.0186585	0.1135	0.20521	0.0188867	0.1105	0.20521	0.0299743	0.0111	0.0999928	0.02544	0.038	0.145802	0.0933393	0.0001	0.00690641
Menstrual phase-upper (T, proliferative; F, secretary)	NA	NA	NA	NA	NA	NA	NA	NA	NA	0.024867	0.0659	0.165298	0.0673989	0.0001	0.00690641
