# Supplementary material for: The microbiota continuum along the female reproductive tract and its relation to uterine-related diseases
Source: Nat Commun. 2017 Oct 17;8:875. doi: 10.1038/s41467-017-00901-0 (PMC5645390; doi:10.1038/s41467-017-00901-0)
Supplement: Supplementary file 11 — Supplementary Data 9 [file 41467_2017_901_MOESM11_ESM.xlsx]

## Sheet: Sheet1
Supplementary Data 9 PERMANOVA for the influence of phenotypes on the microbiota. 9999 permutations, unweighted UniFrac distance. Phenotypes with p < 0.05 in at least one site are shown. FDR control using the Benjamini-Hochberg procedure.
Phenotype	Vaginal lower third (CL)			Posterior fornix (CU)			Cervical canal (CV)			Endometrium (ET)			Peritoneal fluid (PF)
	R2	P-value	Q-value	R2	P-value	Q-value	R2	P-value	Q-value	R2	P-value	Q-value	R2	P-value	Q-value
Age (years)	0.0101561	0.4708	0.565942	0.0172252	0.0765	0.224332	0.0137585	0.1586	0.346774	0.0121022	0.4785	0.565942	0.0335899	0.0006	0.0132937
Age1 (T, <30; F, >30)	0.00865857	0.6514	0.593918	0.00901696	0.594	0.593918	0.00809946	0.7819	0.623859	0.0133544	0.3506	0.526895	0.0288814	0.0013	0.018002
Age2 (S, <25; M, 25~30; L, 30~40; T, >=40)	0.0310006	0.5112	0.571225	0.0320363	0.4395	0.565942	0.0250226	0.9056	0.657668	0.0375237	0.4725	0.565942	0.0675175	0.0002	0.00830859
Body temperature(℃)	0.0125216	0.2631	0.45628	0.00988386	0.4927	0.565942	0.0113405	0.3447	0.526895	0.0342455	0.0007	0.0132937	0.0270192	0.0021	0.0237928
Pulses	0.0362227	0.0008	0.0132937	0.0359406	0.0008	0.0132937	0.017119	0.0515	0.183739	0.0372233	0.0002	0.00830859	0.0246471	0.0032	0.0332344
Systolic blood pressue	0.00906725	0.598	0.593918	0.010093	0.4666	0.565942	0.00915409	0.612	0.593918	0.0150131	0.2187	0.43264	0.0282802	0.0014	0.0183664
Diastolic blood pressure	0.00874208	0.6397	0.593918	0.0081728	0.6873	0.599003	0.00815997	0.7647	0.622739	0.0109653	0.6231	0.593918	0.0224044	0.009	0.0613039
Frequent colds (T, yes; F, no)	0.0098105	0.5149	0.571225	0.00762509	0.767	0.622739	0.010493	0.4335	0.565942	0.0244537	0.0187	0.0971067	0.0181854	0.0414	0.161239
Multipara (T; F, nullipara)	0.0143362	0.1613	0.349391	0.0163403	0.0904	0.242289	0.0260911	0.0023	0.0249258	0.0199309	0.0524	0.183959	0.0295456	0.0006	0.0132937
Gravida and para	0.04494	0.3901	0.558824	0.0483627	0.2258	0.438616	0.0654833	0.0077	0.0589155	0.0672171	0.057	0.189436	0.0651481	0.0118	0.0712165
Miscarriage (T, yes; F, no)	0.0146803	0.7133	0.607702	0.0202572	0.2885	0.47082	0.0385127	0.0194	0.0986857	0.0350213	0.075	0.222552	0.0223998	0.2487	0.444569
Vaginal deliveries (T, yes; F, no)	0.00983587	0.5248	0.571225	0.015253	0.1258	0.301506	0.0226444	0.0084	0.0598219	0.0201525	0.0538	0.186251	0.0247002	0.004	0.0383474
Infertility (C, controls; T, infertile)	0.0183702	0.0568	0.189436	0.0203848	0.0326	0.142558	0.0280319	0.0011	0.0171365	0.0356278	0.0007	0.0132937	0.0395259	0.0001	0.00830859
Infertility (F, controls; P, primary; S, secondary)	0.0312553	0.0689	0.210349	0.0308845	0.0692	0.210349	0.0363513	0.0078	0.0589155	0.0438906	0.0067	0.0575871	0.0480063	0.0003	0.00934717
Endometriosis (T, yes; F, no)	0.00963526	0.5322	0.576761	0.00707252	0.8234	0.629567	0.015293	0.0953	0.244889	0.0204971	0.0438	0.167961	0.0261652	0.0035	0.0348961
Adenomyosis (T, yes; F, no)	0.0241114	0.0126	0.0730383	0.0330814	0.0012	0.0175947	0.018135	0.0372	0.15691	0.0256353	0.0111	0.069169	0.0374553	0.0003	0.00934717
Anemia (T, yes; F, no)	0.0252763	0.0096	0.0613558	0.0172365	0.0742	0.222552	0.0109365	0.3834	0.558824	0.0539677	0.0001	0.00830859	0.0303251	0.0016	0.0199406
Cystadenoma (T, yes; F, no)	0.00865668	0.6601	0.593918	0.00570352	0.9506	0.663415	0.0122181	0.2578	0.455735	0.0268153	0.0146	0.0808703	0.0154017	0.1071	0.266955
Dysembryoma (T, yes; F, no)	0.00876801	0.6445	0.593918	0.0077956	0.747	0.62248	0.0197336	0.0214	0.106682	0.0141118	0.2617	0.45628	0.00909954	0.6507	0.593918
Hysteromyoma (T, yes; F, no)	0.0119225	0.3019	0.486455	0.0241322	0.012	0.0712165	0.00848581	0.7178	0.607702	0.0165426	0.137	0.31969	0.0236045	0.0078	0.0589155
Age of initial sexual intercourse	0.0206131	0.0333	0.143108	0.017694	0.069	0.210349	0.0226661	0.0091	0.0613039	0.00765416	0.9519	0.663415	0.0132339	0.2126	0.423938
Contraception (S, condons; M, pills; L, vaginal ring; T, tubal ligation; F, none)	0.0612513	0.025	0.115397	0.0613492	0.0286	0.1273	0.0535144	0.0889	0.240859	0.077393	0.0071	0.0589155	0.0808733	0.0004	0.0110781
Frequency of sexual activity (S, 3-5/wk; M, 1-2/wk; L, 1/mo; N, 3-4/mo; F, none	0.0415722	0.5459	0.577605	0.0412437	0.542	0.577605	0.0567039	0.0407	0.161239	0.0347415	0.6737	0.593918	0.0465463	0.3153	0.503788
Regular menstruation(T, yes; F, no)	0.0212127	0.0278	0.125988	0.023343	0.016	0.0848537	0.0190386	0.0245	0.115223	0.0173667	0.1059	0.26663	0.0148615	0.112	0.276405
Frequency of bleeding (S, seldom; M, every two cycles; L, every cycle; F, never)	0.0212144	0.4566	0.565942	0.0174093	0.7574	0.622739	0.0172394	0.7616	0.622739	0.0114791	0.5443	0.577605	0.0414579	0.0052	0.0462907
Menstrual blood volume (S, small; M, medium; L, large)	0.0233603	0.3175	0.504072	0.0380385	0.0155	0.083989	0.0158521	0.9043	0.657668	0.0329326	0.0887	0.240859	0.0321705	0.038	0.15691
Dysmenorrhea (F, no; S, mild; M, moderate; L, severe)	0.0287866	0.681	0.595595	0.0302205	0.5629	0.582188	0.0353261	0.2732	0.469636	0.053905	0.0245	0.115223	0.0416894	0.0815	0.227932
Bleeding outside of period (T, yes; F, no)	0.00840225	0.6767	0.593918	0.00642484	0.8896	0.657668	0.008033	0.785	0.623859	0.0114791	0.5443	0.577605	0.0279593	0.002	0.0237388
Menstrual phase-lower (F, early; S, middle; L, late)	0.0344658	0.0479	0.178201	0.026391	0.235	0.443754	0.0252743	0.2497	0.444569	NA	NA	NA	NA	NA	NA
Menstrual phase-upper (T, proliferative; F, secretary)	NA	NA	NA	NA	NA	NA	NA	NA	NA	0.0294359	0.0084	0.0598219	0.0395084	0.0002	0.00830859
Menstrual days for lower reproductive tract samples/Menstrual days for upper reproductive tract samples	0.0171511	0.082	0.227932	0.0217074	0.0226	0.110455	0.0147537	0.1133	0.276872	0.0215287	0.0413	0.161239	0.0468717	0.0001	0.00830859
Hormones (T, yes; F, no; NA, not sure)	0.0178342	0.0807	0.227932	0.0194082	0.0475	0.178201	0.0229691	0.0095	0.0613558	0.0138526	0.3509	0.526895	0.00968541	0.6385	0.593918
Herbal medicine (S, <1/mo; L, 2-3/wk; F, never; N, other)	0.0286324	0.6658	0.593918	0.0322396	0.4191	0.565942	0.0517755	0.0044	0.0406198	0.0309716	0.8692	0.653055	0.0265595	0.8568	0.65111
Calcium supplements (S, <1/mo; L, 2-3/wk; F, never; N, other)	0.0470865	0.0384	0.15691	0.0512008	0.0142	0.0804423	0.031801	0.4581	0.565942	0.0319209	0.818	0.629299	0.0308766	0.558	0.581394
