# Supplementary material for: The microbiota continuum along the female reproductive tract and its relation to uterine-related diseases
Source: Nat Commun. 2017 Oct 17;8:875. doi: 10.1038/s41467-017-00901-0 (PMC5645390; doi:10.1038/s41467-017-00901-0)
Supplement: Supplementary file 12 — Supplementary Data 10 [file 41467_2017_901_MOESM12_ESM.xlsx]

## Sheet: Sheet1
Supplementary Data 10 OTUs included in the random forest classifiers for adenomyosis.
OTU ID	Taxonomy	CL	CV	CU	ET	PF
53	Bacteria;Actinobacteria;Actinobacteria;Actinomycetales;Micrococcaceae	Na	N	N	√b	√
92	Bacteria;Proteobacteria;Alphaproteobacteria;Rhodobacterales;Rhodobacteraceae;Paracoccus;Paracoccus aminovorans	N	N	N	N	√
7	Bacteria;Proteobacteria;Gammaproteobacteria;Pseudomonadales;Moraxellaceae;Acinetobacter;Acinetobacter sp.	√	√	√	N	N
80	Bacteria;Firmicutes;Clostridia;Clostridiales;[Tissierellaceae];Anaerococcus;Anaerococcus sp.	√	√	N	N	N
83	Bacteria;Firmicutes;Clostridia;Clostridiales;[Tissierellaceae];Finegoldia;Finegoldia sp.	√	N	N	N	N
36	Bacteria;Proteobacteria;Alphaproteobacteria;Rhizobiales;Brucellaceae;Ochrobactrum;Ochrobactrum sp.	√	N	√	N	N
1	Bacteria;Firmicutes;Bacilli;Lactobacillales;Lactobacillaceae;Lactobacillus;Lactobacillus crispatus	√	N	√	√	N
421	Bacteria;Firmicutes;Bacilli;Lactobacillales;Lactobacillaceae;Lactobacillus;Lactobacillus iners	√	N	N	N	N
61	Bacteria;Firmicutes;Bacilli;Lactobacillales;Lactobacillaceae;Lactobacillus;Lactobacillus sp.	√	N	√	N	N
71	Bacteria;Firmicutes;Clostridia;Clostridiales;Ruminococcaceae	√	N	N	N	N
550	Bacteria;Firmicutes;Bacilli;Lactobacillales;Lactobacillaceae;Lactobacillus;Lactobacillus sp.	√	N	N	N	N
274	Bacteria;Firmicutes;Clostridia;Clostridiales;[Tissierellaceae];Peptoniphilus;Peptoniphilus sp.	√	N	√	N	N
157	Bacteria;Actinobacteria;Actinobacteria;Bifidobacteriales;Bifidobacteriaceae	√	N	√	N	N
56	Bacteria;Firmicutes;Bacilli;Bacillales;Staphylococcaceae;Staphylococcus;Staphylococcus sp.	√	N	N	N	N
34	Bacteria;Proteobacteria;Betaproteobacteria;Burkholderiales;Comamonadaceae	√	√	√	N	N
304	Bacteria;Firmicutes;Clostridia;Clostridiales;[Tissierellaceae];Peptoniphilus;Peptoniphilus sp.	√	N	N	N	N
204	Bacteria;Firmicutes;Bacilli;Lactobacillales;Lactobacillaceae;Lactobacillus;Lactobacillus iners	√	N	√	N	N
59	Bacteria;Firmicutes;Bacilli;Lactobacillales;Lactobacillaceae;Lactobacillus;Lactobacillus iners	√	N	N	N	N
13	Bacteria;Actinobacteria;Actinobacteria;Bifidobacteriales;Bifidobacteriaceae	√	N	N	N	N
184	Bacteria;Firmicutes;Bacilli;Lactobacillales;Lactobacillaceae;Lactobacillus;Lactobacillus iners	√	N	√	N	N
44	Bacteria;Proteobacteria;Gammaproteobacteria;Enterobacteriales;Enterobacteriaceae	N	√	√	N	N
12	Bacteria;Proteobacteria;Betaproteobacteria;Burkholderiales;Comamonadaceae;Delftia;Delftia sp.	N	N	√	√	N
11	Bacteria;Firmicutes;Bacilli;Lactobacillales;Enterococcaceae;Vagococcus;Vagococcus sp.	N	N	√	√	N
307	Bacteria;Actinobacteria;Actinobacteria;Actinomycetales;Corynebacteriaceae;Corynebacterium;Corynebacterium sp.	N	N	√	N	N
37	Bacteria;Proteobacteria;Gammaproteobacteria;Pseudomonadales;Pseudomonadaceae;Pseudomonas;Pseudomonas viridiflava	N	N	√	N	N
26	Bacteria;Proteobacteria;Gammaproteobacteria;Alteromonadales;Shewanellaceae;Shewanella;Shewanella sp.	N	N	√	N	N
101	Bacteria;Firmicutes;Bacilli;Lactobacillales;Lactobacillaceae;Lactobacillus;Lactobacillus iners	N	N	√	N	N
95	Bacteria;Proteobacteria;Alphaproteobacteria;Rhodobacterales;Rhodobacteraceae;Paracoccus;Paracoccus sp.	N	N	√	N	N
38	Bacteria;Firmicutes;Bacilli;Lactobacillales;Lactobacillaceae;Lactobacillus;Lactobacillus sp.	N	N	√	N	N
41	Bacteria;Proteobacteria;Gammaproteobacteria;Pseudomonadales;Pseudomonadaceae;Pseudomonas;Pseudomonas sp.	N	√	√	N	N
306	Bacteria;Firmicutes;Bacilli;Lactobacillales;Lactobacillaceae;Lactobacillus;Lactobacillus iners	N	N	√	N	N
138	Bacteria;Firmicutes;Bacilli;Lactobacillales;Lactobacillaceae;Lactobacillus;Lactobacillus iners	N	N	√	N	N
60	Bacteria;Firmicutes;Bacilli;Lactobacillales;Lactobacillaceae;Lactobacillus;Lactobacillus iners	N	N	√	N	N
30	Bacteria;Proteobacteria;Gammaproteobacteria;Xanthomonadales;Xanthomonadaceae;Stenotrophomonas;Stenotrophomonas sp.	N	√	N	N	N
43	Bacteria;Proteobacteria;Alphaproteobacteria;Rhizobiales;Brucellaceae;Pseudochrobactrum;Pseudochrobactrum sp.	N	√	N	N	N
89	Bacteria;Proteobacteria;Betaproteobacteria;Burkholderiales;Oxalobacteraceae	N	√	N	N	N
112	Bacteria;Proteobacteria;Gammaproteobacteria;Pseudomonadales;Pseudomonadaceae;Pseudomonas;Pseudomonas sp.	N	√	N	N	N
533	Bacteria;Proteobacteria;Gammaproteobacteria;Pseudomonadales;Pseudomonadaceae;Pseudomonas;Pseudomonas sp.	N	√	N	N	N
315	Bacteria;Actinobacteria;Actinobacteria;Actinomycetales;Corynebacteriaceae;Corynebacterium;Corynebacterium sp.	N	√	N	N	N
99	Bacteria;Actinobacteria;Actinobacteria;Actinomycetales;Micrococcaceae;Micrococcus;Micrococcus luteus	N	√	N	N	N
419	Bacteria;Firmicutes;Clostridia;Clostridiales;[Tissierellaceae]	N	√	N	N	N
492	Bacteria;Firmicutes;Bacilli;Bacillales;Paenibacillaceae;Paenibacillus;Paenibacillus sp.	N	√	N	N	N
147	Bacteria;Proteobacteria;Gammaproteobacteria;Alteromonadales;Shewanellaceae;Shewanella;Shewanella sp.	N	√	N	N	N
17	Bacteria;Proteobacteria;Gammaproteobacteria;Pseudomonadales;Pseudomonadaceae;Pseudomonas;Pseudomonas fragi	N	√	N	N	N
98	Bacteria;Firmicutes;Bacilli;Lactobacillales;Enterococcaceae;Vagococcus;Vagococcus sp.	N	√	N	N	N
81	Bacteria;Proteobacteria;Alphaproteobacteria;Sphingomonadales;Sphingomonadaceae;Sphingobium;Sphingobium sp.	N	√	N	√	N
327	Bacteria;Proteobacteria;Gammaproteobacteria;Pseudomonadales;Pseudomonadaceae;Pseudomonas;Pseudomonas viridiflava	N	N	N	√	N
46	Bacteria;Proteobacteria;Betaproteobacteria;Methylophilales;Methylophilaceae	N	N	N	√	N
118	Bacteria;Bacteroidetes;Flavobacteriia;Flavobacteriales;Flavobacteriaceae	N	N	N	√	N
29	Bacteria;Proteobacteria;Alphaproteobacteria;Sphingomonadales;Sphingomonadaceae;Sphingobium;Sphingobium sp.	N	N	N	√	N
20	Bacteria;Proteobacteria;Gammaproteobacteria;Pseudomonadales;Pseudomonadaceae	N	N	N	√	N
800	Bacteria;Proteobacteria;Betaproteobacteria;Methylophilales;Methylophilaceae;Methylotenera;Methylotenera mobilis	N	N	N	√	N
191	Bacteria;Proteobacteria;Alphaproteobacteria;Sphingomonadales;Sphingomonadaceae;Sphingobium;Sphingobium sp.	N	N	N	√	N
208	Bacteria;Proteobacteria;Gammaproteobacteria;Pseudomonadales;Moraxellaceae;Acinetobacter;Acinetobacter lwoffii	N	N	N	√	N
652	Bacteria;Proteobacteria;Betaproteobacteria;Burkholderiales;Comamonadaceae;Delftia;Delftia sp.	N	N	N	√	N
a N indicates that the OTU was not included in the random forest classifiers
b √ indicates that the OTU was included in the random forest classifiers
