# Supplementary material for: The microbiota continuum along the female reproductive tract and its relation to uterine-related diseases
Source: Nat Commun. 2017 Oct 17;8:875. doi: 10.1038/s41467-017-00901-0 (PMC5645390; doi:10.1038/s41467-017-00901-0)
Supplement: Supplementary file 13 — Supplementary Data 11 [file 41467_2017_901_MOESM13_ESM.xlsx]

## Sheet: Sheet1
Supplementary Data 11 OTUs included in the random forest classifiers for infertility and infertility due to endometriosis.
OTU ID	OTU taxonomy	Infertility due to endometriosis					Infertility
		CL	CU	CV	ET	PF	CL	CU	CV	ET	PF
1	Bacteria;Firmicutes;Bacilli;Lactobacillales;Lactobacillaceae;Lactobacillus;Lactobacillus sp.	√	√b	Na	N	N	N	N	N	N	N
5	Bacteria;Fusobacteria;Fusobacteriia;Fusobacteriales;Leptotrichiaceae	√	N	N	N	N	N	N	N	N	N
11	Bacteria;Firmicutes;Bacilli;Lactobacillales;Enterococcaceae;Vagococcus;Vagococcus sp.	N	N	√	N	N	N	N	N	N	N
12	Bacteria;Proteobacteria;Betaproteobacteria;Burkholderiales;Comamonadaceae;Delftia;Delftia sp.	N	N	√	N	N	N	N	N	N	N
25	Bacteria;Firmicutes;Clostridia;Clostridiales;Peptostreptococcaceae;Peptostreptococcus;Peptostreptococcus sp.	N	N	N	N	N	N	N	√	N	N
27	Bacteria;Bacteroidetes;Bacteroidia;Bacteroidales;Porphyromonadaceae;Dysgonomonas;Dysgonomonas sp.	N	N	√	N	N	N	N	√	N	N
33	Bacteria;Firmicutes;Bacilli;Lactobacillales;Aerococcaceae;Aerococcus;Aerococcus sp.	√	N	N	N	N	N	N	N	N	N
35	Bacteria;Bacteroidetes;Bacteroidia;Bacteroidales;Prevotellaceae;Prevotella;Prevotella sp.	√	√	N	N	N	N	√	N	N	N
38	Bacteria;Firmicutes;Bacilli;Lactobacillales;Lactobacillaceae;Lactobacillus;Lactobacillus sp.	N	N	√	N	N	N	N	N	N	N
42	Bacteria;Firmicutes;Clostridia;Clostridiales;[Tissierellaceae]	N	N	√	N	N	N	N	N	N	N
44	Bacteria;Proteobacteria;Gammaproteobacteria;Enterobacteriales;Enterobacteriaceae	N	N	N	N	N	N	N	N	√	N
48	Bacteria;Proteobacteria;Betaproteobacteria;Burkholderiales;Comamonadaceae	N	N	√	N	N	N	N	√	N	N
54	Bacteria;Firmicutes;Erysipelotrichi;Erysipelotrichales;Erysipelotrichaceae	N	N	√	√	N	N	N	N	N	N
61	Bacteria;Firmicutes;Bacilli;Lactobacillales;Lactobacillaceae;Lactobacillus;Lactobacillus sp.	√	N	√	N	N	N	N	√	N	N
64	Bacteria;Firmicutes;Clostridia;Clostridiales;Veillonellaceae;Dialister;Dialister sp.	√	N	N	N	N	√	N	N	N	N
66	Bacteria;Proteobacteria;Gammaproteobacteria;Pseudomonadales;Pseudomonadaceae	N	N	N	N	N	N	N	√	N	N
70	Bacteria;Firmicutes;Erysipelotrichi;Erysipelotrichales;Erysipelotrichaceae;Erysipelothrix;Erysipelothrix sp.	N	N	√	√	N	N	N	√	N	N
86	Bacteria;Firmicutes;Clostridia;Clostridiales;[Tissierellaceae];Anaerococcus;Anaerococcus sp.	√	N	N	N	N	N	N	N	N	N
87	Bacteria;Actinobacteria;Actinobacteria;Actinomycetales;Actinomycetaceae;Mobiluncus;Mobiluncus sp.	N	N	N	N	N	N	√	N	N	N
108	Bacteria;Bacteroidetes;Bacteroidia;Bacteroidales;Porphyromonadaceae;Dysgonomonas;Dysgonomonas sp.	N	N	√	N	N	N	N	N	N	N
116	Bacteria;Firmicutes;Clostridia;Clostridiales	N	N	N	√	N	N	N	√	√	N
191	Bacteria;Proteobacteria;Alphaproteobacteria;Sphingomonadales;Sphingomonadaceae;Sphingobium;Sphingobium sp.	N	N	N	N	√	N	N	N	√	√
221	Bacteria;Firmicutes;Bacilli;Lactobacillales;Lactobacillaceae;Lactobacillus;Lactobacillus sp.	√	N	N	N	N	N	N	N	N	N
233	Bacteria;Firmicutes;Bacilli;Lactobacillales;Lactobacillaceae;Lactobacillus;Lactobacillus sp.	√	N	N	N	N	√	N	N	N	N
327	Bacteria;Proteobacteria;Gammaproteobacteria;Pseudomonadales;Pseudomonadaceae;Pseudomonas;Pseudomonas viridiflava	N	N	N	N	√	N	N	N	√	N
344	Bacteria;Firmicutes;Bacilli;Lactobacillales;Lactobacillaceae;Lactobacillus;Lactobacillus sp.	√	N	N	N	N	N	N	N	N	N
346	Bacteria;Proteobacteria;Gammaproteobacteria;Pseudomonadales;Pseudomonadaceae	N	N	N	N	N	N	N	N	√	N
424	Bacteria;Firmicutes;Bacilli;Lactobacillales;Lactobacillaceae;Lactobacillus;Lactobacillus iners	√	N	N	N	N	N	N	N	N	N
435	Bacteria;Proteobacteria;Gammaproteobacteria;Pseudomonadales;Pseudomonadaceae	N	N	N	√	√	N	N	N	√	√
464	Bacteria;Bacteroidetes;Bacteroidia;Bacteroidales;Prevotellaceae;Prevotella;Prevotella sp.	√	N	N	N	N	√	N	N	N	N
520	Bacteria;Firmicutes;Bacilli;Lactobacillales;Lactobacillaceae;Lactobacillus;Lactobacillus iners	√	N	N	N	N	N	N	N	N	N
628	Bacteria;Firmicutes;Bacilli;Lactobacillales;Lactobacillaceae;Lactobacillus;Lactobacillus iners	N	N	√	N	N	N	N	N	N	N
663	Bacteria;Firmicutes;Bacilli;Lactobacillales;Lactobacillaceae;Lactobacillus;Lactobacillus sp.	√	N	N	N	N	N	N	N	N	N
a N indicates that the OTU was not included in the random forest classifiers
b √ indicates that the OTU was included in the random forest classifiers
